# Supplementary material for: Advancing proficiency testing for ultra in resource-limited settings using dried tube specimen: A study by SRL-Uganda
Source: PLoS One. 2023 Mar 10;18(3):e0282650. doi: 10.1371/journal.pone.0282650 (PMC10004543; doi:10.1371/journal.pone.0282650)
Supplement: S2 File — (XLSX) [file pone.0282650.s002.xlsx]

## Sheet: unstratified
ID	CT value	Type	Storage
1	21.5	A-1	2-8°C @1yr
1	20.9	A-1	2-8°C @1yr
1	20.5	A-1	2-8°C @1yr
1	21.3	A-1	2-8°C @1yr
1	19.8	A-1	2-8°C @1yr
1	19.8	A-1	2-8°C @1yr
1	26.4	A-1	2-8°C @1yr
1	21.8	A-1	2-8°C @1yr
1	23.5	A-1	2-8°C @1yr
1	20.2	A-1	2-8°C @1yr
1	21.7	A-1	2-8°C @1yr
1	23.2	A-1	2-8°C @1yr
1	25.6	A-1	2-8°C @1yr
1	23.6	A-1	2-8°C @1yr
1	19.9	A-1	2-8°C @1yr
1	22.6	A-1	2-8°C @1yr
1	22.8	A-1	2-8°C @1yr
1	23.8	A-1	2-8°C @1yr
1	18.9	A-1	2-8°C @1yr
1	22.4	A-1	2-8°C @1yr
1	23.9	A-1	2-8°C @1yr
1	21.9	A-2	2-8°C @1yr
1	25.4	A-2	2-8°C @1yr
1	23.4	A-2	2-8°C @1yr
1	25.2	A-2	2-8°C @1yr
1	20.1	A-2	2-8°C @1yr
1	20.5	A-2	2-8°C @1yr
1	22.1	A-2	2-8°C @1yr
1	21.6	A-2	2-8°C @1yr
1	22.8	A-2	2-8°C @1yr
1	23.5	A-2	2-8°C @1yr
1	20.9	A-2	2-8°C @1yr
1	21.5	A-2	2-8°C @1yr
1	20.9	A-2	2-8°C @1yr
1	21.4	A-2	2-8°C @1yr
1	20.6	A-2	2-8°C @1yr
1	21.3	A-2	2-8°C @1yr
1	15.9	A-2	2-8°C @1yr
1	21.8	A-2	2-8°C @1yr
1	20.8	A-2	2-8°C @1yr
1	20.6	A-2	2-8°C @1yr
1	22.3	A-2	2-8°C @1yr
1	20.9	A-2	2-8°C @1yr
1	21.1	A-2	2-8°C @1yr
1	23.4	A-4	2-8°C @1yr
1	22	A-4	2-8°C @1yr
1	20.8	A-4	2-8°C @1yr
1	24.7	A-4	2-8°C @1yr
1	20.8	A-4	2-8°C @1yr
1	21.7	A-4	2-8°C @1yr
1	24	A-4	2-8°C @1yr
1	21.5	A-4	2-8°C @1yr
1	20.5	A-4	2-8°C @1yr
1	22.9	A-4	2-8°C @1yr
1	21.4	A-4	2-8°C @1yr
1	20.9	A-4	2-8°C @1yr
1	21.5	A-4	2-8°C @1yr
1	16.3	A-4	2-8°C @1yr
1	20.8	A-4	2-8°C @1yr
1	20.3	A-4	2-8°C @1yr
1	20.6	A-4	2-8°C @1yr
1	22.7	A-4	2-8°C @1yr
1	20.7	A-4	2-8°C @1yr
1	25.2	A-4	2-8°C @1yr
1	20	A-4	2-8°C @1yr
1	21.2	A-5	2-8°C @1yr
1	20.9	A-5	2-8°C @1yr
1	23.3	A-5	2-8°C @1yr
1	25	A-5	2-8°C @1yr
1	21.5	A-5	2-8°C @1yr
1	23	A-5	2-8°C @1yr
1	21.2	A-5	2-8°C @1yr
1	21.7	A-5	2-8°C @1yr
1	24.5	A-5	2-8°C @1yr
1	23.4	A-5	2-8°C @1yr
1	21.8	A-5	2-8°C @1yr
1	23.4	A-5	2-8°C @1yr
1	19.9	A-5	2-8°C @1yr
1	21.5	A-5	2-8°C @1yr
1	29.1	A-5	2-8°C @1yr
1	21	A-5	2-8°C @1yr
1	23.5	A-5	2-8°C @1yr
1	20.8	A-5	2-8°C @1yr
1	20.8	A-5	2-8°C @1yr
1	21	A-5	2-8°C @1yr
1	24.3	A-5	2-8°C @1yr
1	15.9	A-5	2-8°C @1yr
2	20.2	A-1	room Temp@ 1yr
2	22.6	A-1	room Temp@ 1yr
2	23.2	A-1	room Temp@ 1yr
2	23.1	A-1	room Temp@ 1yr
2	26.4	A-1	room Temp@ 1yr
2	19.8	A-1	room Temp@ 1yr
2	26.4	A-1	room Temp@ 1yr
2	30	A-1	room Temp@ 1yr
2	25.8	A-1	room Temp@ 1yr
2	19.8	A-1	room Temp@ 1yr
2	23.5	A-1	room Temp@ 1yr
2	22.6	A-1	room Temp@ 1yr
2	29	A-1	room Temp@ 1yr
2	22.6	A-1	room Temp@ 1yr
2	19.8	A-1	room Temp@ 1yr
2	22.6	A-1	room Temp@ 1yr
2	23.5	A-1	room Temp@ 1yr
2	23.8	A-1	room Temp@ 1yr
2	19.9	A-1	room Temp@ 1yr
2	24.9	A-1	room Temp@ 1yr
2	23.9	A-1	room Temp@ 1yr
2	23.4	A-2	room Temp@ 1yr
2	25.1	A-2	room Temp@ 1yr
2	21.8	A-2	room Temp@ 1yr
2	22.9	A-2	room Temp@ 1yr
2	30	A-2	room Temp@ 1yr
2	23.5	A-2	room Temp@ 1yr
2	31.1	A-2	room Temp@ 1yr
2	29.9	A-2	room Temp@ 1yr
2	22	A-2	room Temp@ 1yr
2	21.3	A-2	room Temp@ 1yr
2	24	A-2	room Temp@ 1yr
2	23.6	A-2	room Temp@ 1yr
2	26.1	A-2	room Temp@ 1yr
2	21.4	A-2	room Temp@ 1yr
2	26	A-2	room Temp@ 1yr
2	21.5	A-2	room Temp@ 1yr
2	21.8	A-2	room Temp@ 1yr
2	22	A-2	room Temp@ 1yr
2	25	A-2	room Temp@ 1yr
2	26.5	A-2	room Temp@ 1yr
2	25.6	A-2	room Temp@ 1yr
2	23.4	A-2	room Temp@ 1yr
2	22.6	A-2	room Temp@ 1yr
2	25.4	A-4	room Temp@ 1yr
2	23.5	A-4	room Temp@ 1yr
2	26.1	A-4	room Temp@ 1yr
2	28	A-4	room Temp@ 1yr
2	24.5	A-4	room Temp@ 1yr
2	22.9	A-4	room Temp@ 1yr
2	30.8	A-4	room Temp@ 1yr
2	27.7	A-4	room Temp@ 1yr
2	29.9	A-4	room Temp@ 1yr
2	31.3	A-4	room Temp@ 1yr
2	23.1	A-4	room Temp@ 1yr
2	23.1	A-4	room Temp@ 1yr
2	23.2	A-4	room Temp@ 1yr
2	30.8	A-4	room Temp@ 1yr
2	31.1	A-4	room Temp@ 1yr
2	28.1	A-4	room Temp@ 1yr
2	23.4	A-4	room Temp@ 1yr
2	22.7	A-4	room Temp@ 1yr
2	30.2	A-4	room Temp@ 1yr
2	22.4	A-4	room Temp@ 1yr
2	31.1	A-4	room Temp@ 1yr
2	22.2	A-5	room Temp@ 1yr
2	25.2	A-5	room Temp@ 1yr
2	23.3	A-5	room Temp@ 1yr
2	25	A-5	room Temp@ 1yr
2	30.5	A-5	room Temp@ 1yr
2	21.5	A-5	room Temp@ 1yr
2	27.3	A-5	room Temp@ 1yr
2	37.5	A-5	room Temp@ 1yr
2	30	A-5	room Temp@ 1yr
2	26.6	A-5	room Temp@ 1yr
2	23.4	A-5	room Temp@ 1yr
2	22.8	A-5	room Temp@ 1yr
2	23.4	A-5	room Temp@ 1yr
2	23.9	A-5	room Temp@ 1yr
2	24.6	A-5	room Temp@ 1yr
2	29.1	A-5	room Temp@ 1yr
2	22.5	A-5	room Temp@ 1yr
2	23.5	A-5	room Temp@ 1yr
2	28	A-5	room Temp@ 1yr
2	24.6	A-5	room Temp@ 1yr
2	23	A-5	room Temp@ 1yr
2	24.3	A-5	room Temp@ 1yr
2	31.1	A-5	room Temp@1 yr, then 2 wks in Hot air oven
3	25.1	A-1	room Temp@1 yr, then 2 wks in Hot air oven
3	25.1	A-1	room Temp@1 yr, then 2 wks in Hot air oven
3	22.6	A-1	room Temp@1 yr, then 2 wks in Hot air oven
3	23.5	A-1	room Temp@1 yr, then 2 wks in Hot air oven
3	31.1	A-1	room Temp@1 yr, then 2 wks in Hot air oven
3	28.1	A-1	room Temp@1 yr, then 2 wks in Hot air oven
3	30.1	A-1	room Temp@1 yr, then 2 wks in Hot air oven
3	28.7	A-1	room Temp@1 yr, then 2 wks in Hot air oven
3	32.2	A-1	room Temp@1 yr, then 2 wks in Hot air oven
3	29.8	A-1	room Temp@1 yr, then 2 wks in Hot air oven
3	29	A-2	room Temp@1 yr, then 2 wks in Hot air oven
3	29.2	A-2	room Temp@1 yr, then 2 wks in Hot air oven
3	21.8	A-2	room Temp@1 yr, then 2 wks in Hot air oven
3	22	A-2	room Temp@1 yr, then 2 wks in Hot air oven
3	25	A-2	room Temp@1 yr, then 2 wks in Hot air oven
3	31.1	A-2	room Temp@1 yr, then 2 wks in Hot air oven
3	31.3	A-2	room Temp@1 yr, then 2 wks in Hot air oven
3	28.1	A-2	room Temp@1 yr, then 2 wks in Hot air oven
3	30.1	A-2	room Temp@1 yr, then 2 wks in Hot air oven
3	21.8	A-2	room Temp@1 yr, then 2 wks in Hot air oven
3	31.1	A-4	room Temp@1 yr, then 2 wks in Hot air oven
3	28.7	A-4	room Temp@1 yr, then 2 wks in Hot air oven
3	30.8	A-4	room Temp@1 yr, then 2 wks in Hot air oven
3	31.1	A-4	room Temp@1 yr, then 2 wks in Hot air oven
3	28.1	A-4	room Temp@1 yr, then 2 wks in Hot air oven
3	29.4	A-4	room Temp@1 yr, then 2 wks in Hot air oven
3	22.8	A-4	room Temp@1 yr, then 2 wks in Hot air oven
3	23.9	A-4	room Temp@1 yr, then 2 wks in Hot air oven
3	24.6	A-4	room Temp@1 yr, then 2 wks in Hot air oven
3	29.1	A-4	room Temp@1 yr, then 2 wks in Hot air oven
3	22.8	A-5	room Temp@1 yr, then 2 wks in Hot air oven
3	22.5	A-5	room Temp@1 yr, then 2 wks in Hot air oven
3	23.5	A-5	room Temp@1 yr, then 2 wks in Hot air oven
3	28	A-5	room Temp@1 yr, then 2 wks in Hot air oven
3	22.7	A-5	room Temp@1 yr, then 2 wks in Hot air oven
3	30.2	A-5	room Temp@1 yr, then 2 wks in Hot air oven
3	22.4	A-5	room Temp@1 yr, then 2 wks in Hot air oven
3	31.1	A-5	room Temp@1 yr, then 2 wks in Hot air oven
3	33.2	A-5	room Temp@1 yr, then 2 wks in Hot air oven
3	31.1	A-5	room Temp@1 yr, then 2 wks in Hot air oven
4	20.2	A-1	2-8°C @6mths
4	21.7	A-1	2-8°C @6mths
4	23.2	A-1	2-8°C @6mths
4	20.8	A-1	2-8°C @6mths
4	24	A-1	2-8°C @6mths
4	19.8	A-1	2-8°C @6mths
4	26.4	A-1	2-8°C @6mths
4	21.8	A-1	2-8°C @6mths
4	23.5	A-1	2-8°C @6mths
4	19.8	A-1	2-8°C @6mths
4	21	A-1	2-8°C @6mths
4	21.2	A-1	2-8°C @6mths
4	22.1	A-1	2-8°C @6mths
4	20.6	A-1	2-8°C @6mths
4	19.9	A-1	2-8°C @6mths
4	22.6	A-1	2-8°C @6mths
4	23.5	A-1	2-8°C @6mths
4	23.8	A-1	2-8°C @6mths
4	19.9	A-1	2-8°C @6mths
4	22.6	A-1	2-8°C @6mths
4	23.9	A-1	2-8°C @6mths
4	21	A-2	2-8°C @6mths
4	24.8	A-2	2-8°C @6mths
4	21.8	A-2	2-8°C @6mths
4	22.9	A-2	2-8°C @6mths
4	21.5	A-2	2-8°C @6mths
4	19.6	A-2	2-8°C @6mths
4	21.6	A-2	2-8°C @6mths
4	19.4	A-2	2-8°C @6mths
4	22	A-2	2-8°C @6mths
4	21.3	A-2	2-8°C @6mths
4	20.9	A-2	2-8°C @6mths
4	21.5	A-2	2-8°C @6mths
4	20.9	A-2	2-8°C @6mths
4	21.4	A-2	2-8°C @6mths
4	16	A-2	2-8°C @6mths
4	21.3	A-2	2-8°C @6mths
4	16.5	A-2	2-8°C @6mths
4	21.8	A-2	2-8°C @6mths
4	20.8	A-2	2-8°C @6mths
4	20.6	A-2	2-8°C @6mths
4	22.3	A-2	2-8°C @6mths
4	20.9	A-2	2-8°C @6mths
4	21.1	A-2	2-8°C @6mths
4	21.1	A-4	2-8°C @6mths
4	20.8	A-4	2-8°C @6mths
4	20.8	A-4	2-8°C @6mths
4	23.5	A-4	2-8°C @6mths
4	20.8	A-4	2-8°C @6mths
4	21.7	A-4	2-8°C @6mths
4	24	A-4	2-8°C @6mths
4	21.5	A-4	2-8°C @6mths
4	20.5	A-4	2-8°C @6mths
4	23	A-4	2-8°C @6mths
4	21.4	A-4	2-8°C @6mths
4	20.9	A-4	2-8°C @6mths
4	21.5	A-4	2-8°C @6mths
4	16.4	A-4	2-8°C @6mths
4	16.8	A-4	2-8°C @6mths
4	21	A-4	2-8°C @6mths
4	23.4	A-4	2-8°C @6mths
4	22.7	A-4	2-8°C @6mths
4	20.7	A-4	2-8°C @6mths
4	24	A-4	2-8°C @6mths
4	20	A-4	2-8°C @6mths
4	21.2	A-5	2-8°C @6mths
4	20.9	A-5	2-8°C @6mths
4	19.7	A-5	2-8°C @6mths
4	21.4	A-5	2-8°C @6mths
4	19.8	A-5	2-8°C @6mths
4	23	A-5	2-8°C @6mths
4	20.9	A-5	2-8°C @6mths
4	19.8	A-5	2-8°C @6mths
4	23.4	A-5	2-8°C @6mths
4	20.6	A-5	2-8°C @6mths
4	24.8	A-5	2-8°C @6mths
4	18.7	A-5	2-8°C @6mths
4	20.9	A-5	2-8°C @6mths
4	23.5	A-5	2-8°C @6mths
4	20.6	A-5	2-8°C @6mths
4	20.7	A-5	2-8°C @6mths
4	20.9	A-5	2-8°C @6mths
4	20.8	A-5	2-8°C @6mths
4	20.8	A-5	2-8°C @6mths
4	20.6	A-5	2-8°C @6mths
4	20.3	A-5	2-8°C @6mths
4	21.4	A-5	2-8°C @6mths
5	20.2	A-1	room Temp@6mths
5	21.7	A-1	room Temp@6mths
5	23.2	A-1	room Temp@6mths
5	20.8	A-1	room Temp@6mths
5	24	A-1	room Temp@6mths
5	19.8	A-1	room Temp@6mths
5	26.4	A-1	room Temp@6mths
5	21.8	A-1	room Temp@6mths
5	23.5	A-1	room Temp@6mths
5	19.8	A-1	room Temp@6mths
5	21	A-1	room Temp@6mths
5	21.2	A-1	room Temp@6mths
5	22.1	A-1	room Temp@6mths
5	20.6	A-1	room Temp@6mths
5	19.9	A-1	room Temp@6mths
5	22.6	A-1	room Temp@6mths
5	23.5	A-1	room Temp@6mths
5	23.8	A-1	room Temp@6mths
5	19.9	A-1	room Temp@6mths
5	22.6	A-1	room Temp@6mths
5	23.9	A-1	room Temp@6mths
5	21	A-2	room Temp@6mths
5	24.8	A-2	room Temp@6mths
5	21.8	A-2	room Temp@6mths
5	22.9	A-2	room Temp@6mths
5	21.5	A-2	room Temp@6mths
5	19.6	A-2	room Temp@6mths
5	21.6	A-2	room Temp@6mths
5	19.4	A-2	room Temp@6mths
5	22	A-2	room Temp@6mths
5	21.3	A-2	room Temp@6mths
5	20.9	A-2	room Temp@6mths
5	21.5	A-2	room Temp@6mths
5	23.4	A-2	room Temp@6mths
5	21.4	A-2	room Temp@6mths
5	21.2	A-2	room Temp@6mths
5	21.3	A-2	room Temp@6mths
5	21.8	A-2	room Temp@6mths
5	22	A-2	room Temp@6mths
5	20.8	A-2	room Temp@6mths
5	20.6	A-2	room Temp@6mths
5	22.3	A-2	room Temp@6mths
5	20.9	A-2	room Temp@6mths
5	21.1	A-2	room Temp@6mths
5	21.1	A-4	room Temp@6mths
5	20.8	A-4	room Temp@6mths
5	20.8	A-4	room Temp@6mths
5	25	A-4	room Temp@6mths
5	20.8	A-4	room Temp@6mths
5	21.7	A-4	room Temp@6mths
5	24	A-4	room Temp@6mths
5	21.5	A-4	room Temp@6mths
5	20.5	A-4	room Temp@6mths
5	34.6	A-4	room Temp@6mths
5	21.4	A-4	room Temp@6mths
5	23.1	A-4	room Temp@6mths
5	23.2	A-4	room Temp@6mths
5	19.8	A-4	room Temp@6mths
5	23.8	A-4	room Temp@6mths
5	21	A-4	room Temp@6mths
5	23.4	A-4	room Temp@6mths
5	22.7	A-4	room Temp@6mths
5	20.7	A-4	room Temp@6mths
5	24	A-4	room Temp@6mths
5	20	A-4	room Temp@6mths
5	21.2	A-5	room Temp@6mths
5	20.9	A-5	room Temp@6mths
5	23.3	A-5	room Temp@6mths
5	25	A-5	room Temp@6mths
5	21.5	A-5	room Temp@6mths
5	23	A-5	room Temp@6mths
5	21.2	A-5	room Temp@6mths
5	21.7	A-5	room Temp@6mths
5	24.5	A-5	room Temp@6mths
5	23.4	A-5	room Temp@6mths
5	21.8	A-5	room Temp@6mths
5	23.4	A-5	room Temp@6mths
5	19.9	A-5	room Temp@6mths
5	21.5	A-5	room Temp@6mths
5	29.1	A-5	room Temp@6mths
5	21	A-5	room Temp@6mths
5	23.5	A-5	room Temp@6mths
5	20.8	A-5	room Temp@6mths
5	20.8	A-5	room Temp@6mths
5	23	A-5	room Temp@6mths
5	24.3	A-5	room Temp@6mths
5	31.1	A-5	room Temp@6mths
6	20.7	A-1	within 6wks by participants
6	18.2	A-1	within 6wks by participants
6	19.5	A-1	within 6wks by participants
6	30.2	A-1	within 6wks by participants
6	20.1	A-1	within 6wks by participants
6	17.7	A-1	within 6wks by participants
6	26.6	A-1	within 6wks by participants
6	18.4	A-1	within 6wks by participants
6	18.6	A-1	within 6wks by participants
6	17.9	A-1	within 6wks by participants
6	18	A-1	within 6wks by participants
6	18.9	A-1	within 6wks by participants
6	23.6	A-1	within 6wks by participants
6	18.2	A-1	within 6wks by participants
6	18.2	A-1	within 6wks by participants
6	17.8	A-1	within 6wks by participants
6	16.7	A-1	within 6wks by participants
6	19	A-1	within 6wks by participants
6	24.1	A-1	within 6wks by participants
6	19.4	A-1	within 6wks by participants
6	23.9	A-1	within 6wks by participants
6	19.4	A-1	within 6wks by participants
6	19.9	A-1	within 6wks by participants
6	17.3	A-1	within 6wks by participants
6	19.8	A-1	within 6wks by participants
6	19.5	A-1	within 6wks by participants
6	18.1	A-1	within 6wks by participants
6	18.5	A-1	within 6wks by participants
6	17.8	A-1	within 6wks by participants
6	18.7	A-1	within 6wks by participants
6	23.4	A-1	within 6wks by participants
6	17.9	A-1	within 6wks by participants
6	20.7	A-1	within 6wks by participants
6	18.1	A-1	within 6wks by participants
6	19.4	A-1	within 6wks by participants
6	18.5	A-1	within 6wks by participants
6	16.8	A-1	within 6wks by participants
6	17.6	A-1	within 6wks by participants
6	18.1	A-1	within 6wks by participants
6	18	A-1	within 6wks by participants
6	18.1	A-1	within 6wks by participants
6	18.9	A-1	within 6wks by participants
6	19.9	A-1	within 6wks by participants
6	20	A-1	within 6wks by participants
6	19	A-1	within 6wks by participants
6	17.2	A-1	within 6wks by participants
6	20.1	A-1	within 6wks by participants
6	17.7	A-1	within 6wks by participants
6	16.9	A-1	within 6wks by participants
6	17.7	A-1	within 6wks by participants
6	18.9	A-1	within 6wks by participants
6	19.1	A-1	within 6wks by participants
6	17.9	A-1	within 6wks by participants
6	17.8	A-1	within 6wks by participants
6	18.9	A-1	within 6wks by participants
6	20.6	A-1	within 6wks by participants
6	17.9	A-1	within 6wks by participants
6	19.5	A-1	within 6wks by participants
6	17.4	A-1	within 6wks by participants
6	16.9	A-1	within 6wks by participants
6	17.9	A-1	within 6wks by participants
6	17.4	A-1	within 6wks by participants
6	18.8	A-1	within 6wks by participants
6	18.5	A-1	within 6wks by participants
6	19.4	A-1	within 6wks by participants
6	17.5	A-1	within 6wks by participants
6	17.7	A-1	within 6wks by participants
6	20	A-1	within 6wks by participants
6	17.9	A-1	within 6wks by participants
6	18	A-1	within 6wks by participants
6	21.4	A-1	within 6wks by participants
6	21.3	A-1	within 6wks by participants
6	19.3	A-1	within 6wks by participants
6	17.3	A-1	within 6wks by participants
6	18.1	A-1	within 6wks by participants
6	20.6	A-1	within 6wks by participants
6	18.5	A-1	within 6wks by participants
6	19.3	A-1	within 6wks by participants
6	17.3	A-1	within 6wks by participants
6	18.8	A-1	within 6wks by participants
6	17.7	A-1	within 6wks by participants
6	18.2	A-1	within 6wks by participants
6	22	A-1	within 6wks by participants
6	19.1	A-1	within 6wks by participants
6	18.1	A-1	within 6wks by participants
6	18.4	A-1	within 6wks by participants
6	19.3	A-1	within 6wks by participants
6	18.8	A-1	within 6wks by participants
6	17.3	A-1	within 6wks by participants
6	18.5	A-1	within 6wks by participants
6	18.7	A-1	within 6wks by participants
6	19.3	A-1	within 6wks by participants
6	17.9	A-1	within 6wks by participants
6	18.6	A-1	within 6wks by participants
6	17	A-1	within 6wks by participants
6	17.8	A-1	within 6wks by participants
6	18.6	A-1	within 6wks by participants
6	19.2	A-1	within 6wks by participants
6	17.6	A-1	within 6wks by participants
6	19.2	A-1	within 6wks by participants
6	17.7	A-1	within 6wks by participants
6	17.7	A-1	within 6wks by participants
6	17.5	A-1	within 6wks by participants
6	18.1	A-1	within 6wks by participants
6	19	A-1	within 6wks by participants
6	18.3	A-1	within 6wks by participants
6	18.4	A-1	within 6wks by participants
6	17.9	A-1	within 6wks by participants
6	17.2	A-1	within 6wks by participants
6	18.3	A-1	within 6wks by participants
6	18.1	A-1	within 6wks by participants
6	22.3	A-1	within 6wks by participants
6	18.9	A-1	within 6wks by participants
6	18.8	A-1	within 6wks by participants
6	18.2	A-1	within 6wks by participants
6	18.7	A-1	within 6wks by participants
6	18.5	A-1	within 6wks by participants
6	18.2	A-1	within 6wks by participants
6	19.4	A-1	within 6wks by participants
6	18.2	A-1	within 6wks by participants
6	18.2	A-1	within 6wks by participants
6	17.1	A-1	within 6wks by participants
6	18.8	A-1	within 6wks by participants
6	19.3	A-1	within 6wks by participants
6	19.7	A-1	within 6wks by participants
6	19.6	A-1	within 6wks by participants
6	17.7	A-1	within 6wks by participants
6	19.8	A-1	within 6wks by participants
6	18.5	A-1	within 6wks by participants
6	20.8	A-1	within 6wks by participants
6	18.3	A-1	within 6wks by participants
6	18.2	A-1	within 6wks by participants
6	18.5	A-1	within 6wks by participants
6	17.4	A-1	within 6wks by participants
6	18.2	A-1	within 6wks by participants
6	18.2	A-1	within 6wks by participants
6	18.7	A-1	within 6wks by participants
6	18.7	A-1	within 6wks by participants
6	18.6	A-1	within 6wks by participants
6	17.6	A-1	within 6wks by participants
6	17.2	A-1	within 6wks by participants
6	18.6	A-1	within 6wks by participants
6	18.1	A-1	within 6wks by participants
6	17.6	A-1	within 6wks by participants
6	19.2	A-1	within 6wks by participants
6	18.6	A-1	within 6wks by participants
6	18.6	A-1	within 6wks by participants
6	18.6	A-1	within 6wks by participants
6	19.2	A-1	within 6wks by participants
6	18.8	A-1	within 6wks by participants
6	17.5	A-1	within 6wks by participants
6	18.6	A-1	within 6wks by participants
6	18.8	A-1	within 6wks by participants
6	18.3	A-1	within 6wks by participants
6	18.6	A-1	within 6wks by participants
6	18.2	A-1	within 6wks by participants
6	19.8	A-1	within 6wks by participants
6	20.6	A-1	within 6wks by participants
6	17.4	A-1	within 6wks by participants
6	18.3	A-1	within 6wks by participants
6	19.6	A-1	within 6wks by participants
6	18.6	A-1	within 6wks by participants
6	21	A-1	within 6wks by participants
6	20	A-1	within 6wks by participants
6	17.1	A-1	within 6wks by participants
6	18.9	A-1	within 6wks by participants
6	17.7	A-1	within 6wks by participants
6	18.1	A-1	within 6wks by participants
6	22.6	A-1	within 6wks by participants
6	18.3	A-1	within 6wks by participants
6	18.6	A-1	within 6wks by participants
6	19.5	A-1	within 6wks by participants
6	17.6	A-1	within 6wks by participants
6	20.3	A-1	within 6wks by participants
6	18.4	A-1	within 6wks by participants
6	18.3	A-1	within 6wks by participants
6	17.4	A-1	within 6wks by participants
6	17.9	A-1	within 6wks by participants
6	21.7	A-1	within 6wks by participants
6	31	A-1	within 6wks by participants
6	19.8	A-1	within 6wks by participants
6	17.6	A-1	within 6wks by participants
6	20.6	A-1	within 6wks by participants
6	17.5	A-1	within 6wks by participants
6	23.8	A-2	within 6wks by participants
6	20.6	A-2	within 6wks by participants
6	26.2	A-2	within 6wks by participants
6	23.4	A-2	within 6wks by participants
6	21.7	A-2	within 6wks by participants
6	28.2	A-2	within 6wks by participants
6	21.4	A-2	within 6wks by participants
6	20.8	A-2	within 6wks by participants
6	26.3	A-2	within 6wks by participants
6	20.7	A-2	within 6wks by participants
6	23.3	A-2	within 6wks by participants
6	20.6	A-2	within 6wks by participants
6	20.9	A-2	within 6wks by participants
6	23.2	A-2	within 6wks by participants
6	21.4	A-2	within 6wks by participants
6	22.5	A-2	within 6wks by participants
6	24.8	A-2	within 6wks by participants
6	23.6	A-2	within 6wks by participants
6	24.7	A-2	within 6wks by participants
6	22.9	A-2	within 6wks by participants
6	20	A-2	within 6wks by participants
6	24.3	A-2	within 6wks by participants
6	19.9	A-2	within 6wks by participants
6	22.2	A-2	within 6wks by participants
6	22.8	A-2	within 6wks by participants
6	21.3	A-2	within 6wks by participants
6	23	A-2	within 6wks by participants
6	23.4	A-2	within 6wks by participants
6	22.8	A-2	within 6wks by participants
6	26.8	A-2	within 6wks by participants
6	23.6	A-2	within 6wks by participants
6	20.3	A-2	within 6wks by participants
6	21.8	A-2	within 6wks by participants
6	21	A-2	within 6wks by participants
6	20.4	A-2	within 6wks by participants
6	23	A-2	within 6wks by participants
6	22.4	A-2	within 6wks by participants
6	21.1	A-2	within 6wks by participants
6	21.3	A-2	within 6wks by participants
6	20.9	A-2	within 6wks by participants
6	21.3	A-2	within 6wks by participants
6	22.9	A-2	within 6wks by participants
6	23	A-2	within 6wks by participants
6	23.5	A-2	within 6wks by participants
6	21	A-2	within 6wks by participants
6	20.4	A-2	within 6wks by participants
6	23.8	A-2	within 6wks by participants
6	20.5	A-2	within 6wks by participants
6	21.1	A-2	within 6wks by participants
6	17.2	A-2	within 6wks by participants
6	23.4	A-2	within 6wks by participants
6	24.1	A-2	within 6wks by participants
6	19.6	A-2	within 6wks by participants
6	21.2	A-2	within 6wks by participants
6	22.8	A-2	within 6wks by participants
6	23.6	A-2	within 6wks by participants
6	22.9	A-2	within 6wks by participants
6	23.6	A-2	within 6wks by participants
6	22.8	A-2	within 6wks by participants
6	20.7	A-2	within 6wks by participants
6	21.3	A-2	within 6wks by participants
6	19.7	A-2	within 6wks by participants
6	23.1	A-2	within 6wks by participants
6	22.5	A-2	within 6wks by participants
6	25.4	A-2	within 6wks by participants
6	20.7	A-2	within 6wks by participants
6	20.9	A-2	within 6wks by participants
6	22.2	A-2	within 6wks by participants
6	21.6	A-2	within 6wks by participants
6	23.9	A-2	within 6wks by participants
6	20.9	A-2	within 6wks by participants
6	21.8	A-2	within 6wks by participants
6	21.3	A-2	within 6wks by participants
6	23.9	A-2	within 6wks by participants
6	21.9	A-2	within 6wks by participants
6	22.3	A-2	within 6wks by participants
6	21.3	A-2	within 6wks by participants
6	21.9	A-2	within 6wks by participants
6	20.8	A-2	within 6wks by participants
6	20.7	A-2	within 6wks by participants
6	22	A-2	within 6wks by participants
6	22.6	A-2	within 6wks by participants
6	18	A-2	within 6wks by participants
6	23.4	A-2	within 6wks by participants
6	20.2	A-2	within 6wks by participants
6	21.5	A-2	within 6wks by participants
6	21.7	A-2	within 6wks by participants
6	23	A-2	within 6wks by participants
6	21.8	A-2	within 6wks by participants
6	21.7	A-2	within 6wks by participants
6	21.8	A-2	within 6wks by participants
6	22	A-2	within 6wks by participants
6	20.3	A-2	within 6wks by participants
6	27.4	A-2	within 6wks by participants
6	20.6	A-2	within 6wks by participants
6	22	A-2	within 6wks by participants
6	22.4	A-2	within 6wks by participants
6	21.7	A-2	within 6wks by participants
6	21.2	A-2	within 6wks by participants
6	20.7	A-2	within 6wks by participants
6	22.9	A-2	within 6wks by participants
6	17.7	A-2	within 6wks by participants
6	27.1	A-2	within 6wks by participants
6	21.3	A-2	within 6wks by participants
6	22.4	A-2	within 6wks by participants
6	21.3	A-2	within 6wks by participants
6	22	A-2	within 6wks by participants
6	23.9	A-2	within 6wks by participants
6	22.8	A-2	within 6wks by participants
6	21.9	A-2	within 6wks by participants
6	21.1	A-2	within 6wks by participants
6	18.1	A-2	within 6wks by participants
6	20.4	A-2	within 6wks by participants
6	23.2	A-2	within 6wks by participants
6	21.2	A-2	within 6wks by participants
6	21.9	A-2	within 6wks by participants
6	21.3	A-2	within 6wks by participants
6	19.9	A-2	within 6wks by participants
6	21.5	A-2	within 6wks by participants
6	21.7	A-2	within 6wks by participants
6	20.8	A-2	within 6wks by participants
6	20.9	A-2	within 6wks by participants
6	20.2	A-2	within 6wks by participants
6	23.3	A-2	within 6wks by participants
6	29.5	A-2	within 6wks by participants
6	23.3	A-2	within 6wks by participants
6	23.4	A-2	within 6wks by participants
6	22.8	A-2	within 6wks by participants
6	21.4	A-2	within 6wks by participants
6	22.3	A-2	within 6wks by participants
6	22.9	A-2	within 6wks by participants
6	22.3	A-2	within 6wks by participants
6	21	A-2	within 6wks by participants
6	23.3	A-2	within 6wks by participants
6	20.8	A-2	within 6wks by participants
6	20.8	A-2	within 6wks by participants
6	20.5	A-2	within 6wks by participants
6	22.7	A-2	within 6wks by participants
6	22.8	A-2	within 6wks by participants
6	22	A-2	within 6wks by participants
6	22	A-2	within 6wks by participants
6	20.9	A-2	within 6wks by participants
6	20.6	A-2	within 6wks by participants
6	20.7	A-2	within 6wks by participants
6	20.9	A-2	within 6wks by participants
6	22.4	A-2	within 6wks by participants
6	23	A-2	within 6wks by participants
6	22.4	A-2	within 6wks by participants
6	21	A-2	within 6wks by participants
6	21.8	A-2	within 6wks by participants
6	21.8	A-2	within 6wks by participants
6	20.8	A-2	within 6wks by participants
6	21.8	A-2	within 6wks by participants
6	21.6	A-2	within 6wks by participants
6	23.6	A-2	within 6wks by participants
6	20.1	A-2	within 6wks by participants
6	22.6	A-2	within 6wks by participants
6	23.5	A-2	within 6wks by participants
6	24.1	A-2	within 6wks by participants
6	21.5	A-2	within 6wks by participants
6	24.1	A-2	within 6wks by participants
6	21.8	A-2	within 6wks by participants
6	20.8	A-2	within 6wks by participants
6	18.2	A-2	within 6wks by participants
6	21.5	A-2	within 6wks by participants
6	21.3	A-2	within 6wks by participants
6	22	A-2	within 6wks by participants
6	21.2	A-2	within 6wks by participants
6	22.2	A-2	within 6wks by participants
6	21.9	A-2	within 6wks by participants
6	20.9	A-2	within 6wks by participants
6	20.4	A-2	within 6wks by participants
6	20.3	A-2	within 6wks by participants
6	22.3	A-2	within 6wks by participants
6	21.6	A-2	within 6wks by participants
6	22.1	A-2	within 6wks by participants
6	21.8	A-2	within 6wks by participants
6	22.8	A-2	within 6wks by participants
6	21.6	A-2	within 6wks by participants
6	22.9	A-2	within 6wks by participants
6	22.2	A-2	within 6wks by participants
6	23.4	A-2	within 6wks by participants
6	21.4	A-2	within 6wks by participants
6	24.3	A-2	within 6wks by participants
6	22.5	A-2	within 6wks by participants
6	0	A-3	within 6wks by participants
6	0	A-3	within 6wks by participants
6	0	A-3	within 6wks by participants
6	0	A-3	within 6wks by participants
6	0	A-3	within 6wks by participants
6	0	A-3	within 6wks by participants
6	0	A-3	within 6wks by participants
6	0	A-3	within 6wks by participants
6	0	A-3	within 6wks by participants
6	0	A-3	within 6wks by participants
6	0	A-3	within 6wks by participants
6	0	A-3	within 6wks by participants
6	0	A-3	within 6wks by participants
6	0	A-3	within 6wks by participants
6	0	A-3	within 6wks by participants
6	0	A-3	within 6wks by participants
6	0	A-3	within 6wks by participants
6	0	A-3	within 6wks by participants
6	0	A-3	within 6wks by participants
6	0	A-3	within 6wks by participants
6	0	A-3	within 6wks by participants
6	0	A-3	within 6wks by participants
6	0	A-3	within 6wks by participants
6	0	A-3	within 6wks by participants
6	0	A-3	within 6wks by participants
6	0	A-3	within 6wks by participants
6	0	A-3	within 6wks by participants
6	0	A-3	within 6wks by participants
6	0	A-3	within 6wks by participants
6	0	A-3	within 6wks by participants
6	0	A-3	within 6wks by participants
6	0	A-3	within 6wks by participants
6	0	A-3	within 6wks by participants
6	0	A-3	within 6wks by participants
6	0	A-3	within 6wks by participants
6	0	A-3	within 6wks by participants
6	0	A-3	within 6wks by participants
6	0	A-3	within 6wks by participants
6	0	A-3	within 6wks by participants
6	0	A-3	within 6wks by participants
6	0	A-3	within 6wks by participants
6	0	A-3	within 6wks by participants
6	0	A-3	within 6wks by participants
6	0	A-3	within 6wks by participants
6	0	A-3	within 6wks by participants
6	0	A-3	within 6wks by participants
6	0	A-3	within 6wks by participants
6	0	A-3	within 6wks by participants
6	0	A-3	within 6wks by participants
6	0	A-3	within 6wks by participants
6	0	A-3	within 6wks by participants
6	0	A-3	within 6wks by participants
6	0	A-3	within 6wks by participants
6	0	A-3	within 6wks by participants
6	0	A-3	within 6wks by participants
6	0	A-3	within 6wks by participants
6	0	A-3	within 6wks by participants
6	0	A-3	within 6wks by participants
6	0	A-3	within 6wks by participants
6	0	A-3	within 6wks by participants
6	0	A-3	within 6wks by participants
6	0	A-3	within 6wks by participants
6	0	A-3	within 6wks by participants
6	0	A-3	within 6wks by participants
6	0	A-3	within 6wks by participants
6	0	A-3	within 6wks by participants
6	0	A-3	within 6wks by participants
6	0	A-3	within 6wks by participants
6	0	A-3	within 6wks by participants
6	0	A-3	within 6wks by participants
6	0	A-3	within 6wks by participants
6	0	A-3	within 6wks by participants
6	0	A-3	within 6wks by participants
6	0	A-3	within 6wks by participants
6	0	A-3	within 6wks by participants
6	0	A-3	within 6wks by participants
6	0	A-3	within 6wks by participants
6	0	A-3	within 6wks by participants
6	0	A-3	within 6wks by participants
6	0	A-3	within 6wks by participants
6	0	A-3	within 6wks by participants
6	0	A-3	within 6wks by participants
6	0	A-3	within 6wks by participants
6	0	A-3	within 6wks by participants
6	0	A-3	within 6wks by participants
6	0	A-3	within 6wks by participants
6	0	A-3	within 6wks by participants
6	0	A-3	within 6wks by participants
6	0	A-3	within 6wks by participants
6	0	A-3	within 6wks by participants
6	0	A-3	within 6wks by participants
6	0	A-3	within 6wks by participants
6	0	A-3	within 6wks by participants
6	0	A-3	within 6wks by participants
6	0	A-3	within 6wks by participants
6	0	A-3	within 6wks by participants
6	0	A-3	within 6wks by participants
6	0	A-3	within 6wks by participants
6	0	A-3	within 6wks by participants
6	0	A-3	within 6wks by participants
6	0	A-3	within 6wks by participants
6	0	A-3	within 6wks by participants
6	0	A-3	within 6wks by participants
6	0	A-3	within 6wks by participants
6	0	A-3	within 6wks by participants
6	0	A-3	within 6wks by participants
6	0	A-3	within 6wks by participants
6	0	A-3	within 6wks by participants
6	0	A-3	within 6wks by participants
6	0	A-3	within 6wks by participants
6	0	A-3	within 6wks by participants
6	0	A-3	within 6wks by participants
6	0	A-3	within 6wks by participants
6	0	A-3	within 6wks by participants
6	0	A-3	within 6wks by participants
6	0	A-3	within 6wks by participants
6	0	A-3	within 6wks by participants
6	0	A-3	within 6wks by participants
6	0	A-3	within 6wks by participants
6	0	A-3	within 6wks by participants
6	0	A-3	within 6wks by participants
6	0	A-3	within 6wks by participants
6	0	A-3	within 6wks by participants
6	0	A-3	within 6wks by participants
6	0	A-3	within 6wks by participants
6	0	A-3	within 6wks by participants
6	0	A-3	within 6wks by participants
6	0	A-3	within 6wks by participants
6	0	A-3	within 6wks by participants
6	0	A-3	within 6wks by participants
6	0	A-3	within 6wks by participants
6	0	A-3	within 6wks by participants
6	0	A-3	within 6wks by participants
6	0	A-3	within 6wks by participants
6	0	A-3	within 6wks by participants
6	0	A-3	within 6wks by participants
6	0	A-3	within 6wks by participants
6	0	A-3	within 6wks by participants
6	0	A-3	within 6wks by participants
6	0	A-3	within 6wks by participants
6	0	A-3	within 6wks by participants
6	0	A-3	within 6wks by participants
6	0	A-3	within 6wks by participants
6	0	A-3	within 6wks by participants
6	0	A-3	within 6wks by participants
6	0	A-3	within 6wks by participants
6	0	A-3	within 6wks by participants
6	0	A-3	within 6wks by participants
6	0	A-3	within 6wks by participants
6	0	A-3	within 6wks by participants
6	0	A-3	within 6wks by participants
6	0	A-3	within 6wks by participants
6	0	A-3	within 6wks by participants
6	0	A-3	within 6wks by participants
6	26.8	A-3	within 6wks by participants
6	0	A-3	within 6wks by participants
6	0	A-3	within 6wks by participants
6	0	A-3	within 6wks by participants
6	0	A-3	within 6wks by participants
6	0	A-3	within 6wks by participants
6	0	A-3	within 6wks by participants
6	0	A-3	within 6wks by participants
6	0	A-3	within 6wks by participants
6	0	A-3	within 6wks by participants
6	25.7	A-3	within 6wks by participants
6	0	A-3	within 6wks by participants
6	0	A-3	within 6wks by participants
6	0	A-3	within 6wks by participants
6	0	A-3	within 6wks by participants
6	0	A-3	within 6wks by participants
6	0	A-3	within 6wks by participants
6	0	A-3	within 6wks by participants
6	23.1	A-3	within 6wks by participants
6	0	A-3	within 6wks by participants
6	0	A-3	within 6wks by participants
6	0	A-3	within 6wks by participants
6	0	A-3	within 6wks by participants
6	0	A-3	within 6wks by participants
6	0	A-3	within 6wks by participants
6	0	A-3	within 6wks by participants
6	0	A-3	within 6wks by participants
6	0	A-3	within 6wks by participants
6	0	A-3	within 6wks by participants
6	0	A-3	within 6wks by participants
6	25	A-4	within 6wks by participants
6	24.3	A-4	within 6wks by participants
6	28.2	A-4	within 6wks by participants
6	22.4	A-4	within 6wks by participants
6	23.6	A-4	within 6wks by participants
6	21.9	A-4	within 6wks by participants
6	25.3	A-4	within 6wks by participants
6	22	A-4	within 6wks by participants
6	21.4	A-4	within 6wks by participants
6	23.9	A-4	within 6wks by participants
6	25	A-4	within 6wks by participants
6	22.6	A-4	within 6wks by participants
6	23.6	A-4	within 6wks by participants
6	21.5	A-4	within 6wks by participants
6	25.6	A-4	within 6wks by participants
6	24.9	A-4	within 6wks by participants
6	19.5	A-4	within 6wks by participants
6	24.6	A-4	within 6wks by participants
6	28.1	A-4	within 6wks by participants
6	26.5	A-4	within 6wks by participants
6	26.3	A-4	within 6wks by participants
6	23.2	A-4	within 6wks by participants
6	22.5	A-4	within 6wks by participants
6	22	A-4	within 6wks by participants
6	24.2	A-4	within 6wks by participants
6	23.3	A-4	within 6wks by participants
6	22.2	A-4	within 6wks by participants
6	22.9	A-4	within 6wks by participants
6	24.9	A-4	within 6wks by participants
6	25.1	A-4	within 6wks by participants
6	34.3	A-4	within 6wks by participants
6	22	A-4	within 6wks by participants
6	22.1	A-4	within 6wks by participants
6	2.6	A-4	within 6wks by participants
6	23.9	A-4	within 6wks by participants
6	23.3	A-4	within 6wks by participants
6	22.6	A-4	within 6wks by participants
6	20.9	A-4	within 6wks by participants
6	23.4	A-4	within 6wks by participants
6	23	A-4	within 6wks by participants
6	24.2	A-4	within 6wks by participants
6	23	A-4	within 6wks by participants
6	31.6	A-4	within 6wks by participants
6	24	A-4	within 6wks by participants
6	24.2	A-4	within 6wks by participants
6	20.8	A-4	within 6wks by participants
6	21.7	A-4	within 6wks by participants
6	24	A-4	within 6wks by participants
6	26.2	A-4	within 6wks by participants
6	22.2	A-4	within 6wks by participants
6	22.3	A-4	within 6wks by participants
6	22.8	A-4	within 6wks by participants
6	25	A-4	within 6wks by participants
6	22	A-4	within 6wks by participants
6	23.8	A-4	within 6wks by participants
6	24.3	A-4	within 6wks by participants
6	22.9	A-4	within 6wks by participants
6	23.9	A-4	within 6wks by participants
6	24.5	A-4	within 6wks by participants
6	21.4	A-4	within 6wks by participants
6	21.3	A-4	within 6wks by participants
6	23.7	A-4	within 6wks by participants
6	20.4	A-4	within 6wks by participants
6	28.9	A-4	within 6wks by participants
6	23.4	A-4	within 6wks by participants
6	23.2	A-4	within 6wks by participants
6	24.6	A-4	within 6wks by participants
6	23.7	A-4	within 6wks by participants
6	28.5	A-4	within 6wks by participants
6	22.4	A-4	within 6wks by participants
6	24	A-4	within 6wks by participants
6	20.8	A-4	within 6wks by participants
6	24.8	A-4	within 6wks by participants
6	21.3	A-4	within 6wks by participants
6	22.9	A-4	within 6wks by participants
6	21.3	A-4	within 6wks by participants
6	21.8	A-4	within 6wks by participants
6	23.9	A-4	within 6wks by participants
6	28.7	A-4	within 6wks by participants
6	27.6	A-4	within 6wks by participants
6	21.3	A-4	within 6wks by participants
6	22.5	A-4	within 6wks by participants
6	22.1	A-4	within 6wks by participants
6	27.2	A-4	within 6wks by participants
6	27.8	A-4	within 6wks by participants
6	21.3	A-4	within 6wks by participants
6	28.2	A-4	within 6wks by participants
6	22.8	A-4	within 6wks by participants
6	22.5	A-4	within 6wks by participants
6	27.9	A-4	within 6wks by participants
6	24.1	A-4	within 6wks by participants
6	23.7	A-4	within 6wks by participants
6	22.9	A-4	within 6wks by participants
6	22.2	A-4	within 6wks by participants
6	20.2	A-4	within 6wks by participants
6	21.9	A-4	within 6wks by participants
6	24.5	A-4	within 6wks by participants
6	23.8	A-4	within 6wks by participants
6	23.2	A-4	within 6wks by participants
6	23.8	A-4	within 6wks by participants
6	22.3	A-4	within 6wks by participants
6	24.1	A-4	within 6wks by participants
6	16	A-4	within 6wks by participants
6	25.5	A-4	within 6wks by participants
6	23.4	A-4	within 6wks by participants
6	21.7	A-4	within 6wks by participants
6	23.5	A-4	within 6wks by participants
6	22.4	A-4	within 6wks by participants
6	23.9	A-4	within 6wks by participants
6	23.6	A-4	within 6wks by participants
6	24.5	A-4	within 6wks by participants
6	22.3	A-4	within 6wks by participants
6	21.5	A-4	within 6wks by participants
6	24.7	A-4	within 6wks by participants
6	22	A-4	within 6wks by participants
6	26.5	A-4	within 6wks by participants
6	25.2	A-4	within 6wks by participants
6	23.7	A-4	within 6wks by participants
6	24.3	A-4	within 6wks by participants
6	22.7	A-4	within 6wks by participants
6	23.4	A-4	within 6wks by participants
6	22.5	A-4	within 6wks by participants
6	25.4	A-4	within 6wks by participants
6	26.1	A-4	within 6wks by participants
6	35.1	A-4	within 6wks by participants
6	25.3	A-4	within 6wks by participants
6	23.4	A-4	within 6wks by participants
6	24.4	A-4	within 6wks by participants
6	24.8	A-4	within 6wks by participants
6	22.3	A-4	within 6wks by participants
6	25.2	A-4	within 6wks by participants
6	28.4	A-4	within 6wks by participants
6	22.5	A-4	within 6wks by participants
6	24.7	A-4	within 6wks by participants
6	22.4	A-4	within 6wks by participants
6	28.1	A-4	within 6wks by participants
6	21.1	A-4	within 6wks by participants
6	25.5	A-4	within 6wks by participants
6	26	A-4	within 6wks by participants
6	23.6	A-4	within 6wks by participants
6	22	A-4	within 6wks by participants
6	22.8	A-4	within 6wks by participants
6	24.5	A-4	within 6wks by participants
6	22	A-4	within 6wks by participants
6	27	A-4	within 6wks by participants
6	24	A-4	within 6wks by participants
6	21.9	A-4	within 6wks by participants
6	25.7	A-4	within 6wks by participants
6	21.7	A-4	within 6wks by participants
6	21.8	A-4	within 6wks by participants
6	21.1	A-4	within 6wks by participants
6	22.8	A-4	within 6wks by participants
6	26.4	A-4	within 6wks by participants
6	23.6	A-4	within 6wks by participants
6	25.5	A-4	within 6wks by participants
6	21.9	A-4	within 6wks by participants
6	23.5	A-4	within 6wks by participants
6	23.3	A-4	within 6wks by participants
6	25.3	A-4	within 6wks by participants
6	25.1	A-4	within 6wks by participants
6	26.7	A-4	within 6wks by participants
6	23.6	A-4	within 6wks by participants
6	22.1	A-4	within 6wks by participants
6	23.6	A-4	within 6wks by participants
6	28.3	A-4	within 6wks by participants
6	23.8	A-4	within 6wks by participants
6	23.6	A-4	within 6wks by participants
6	22.1	A-4	within 6wks by participants
6	21.8	A-4	within 6wks by participants
6	23.3	A-4	within 6wks by participants
6	23.1	A-4	within 6wks by participants
6	30	A-4	within 6wks by participants
6	26.7	A-4	within 6wks by participants
6	26.4	A-4	within 6wks by participants
6	21	A-4	within 6wks by participants
6	24.8	A-4	within 6wks by participants
6	21.7	A-4	within 6wks by participants
6	22.9	A-4	within 6wks by participants
6	25.5	A-4	within 6wks by participants
6	24.3	A-4	within 6wks by participants
6	27	A-4	within 6wks by participants
6	23.6	A-4	within 6wks by participants
6	26.8	A-4	within 6wks by participants
6	23.7	A-4	within 6wks by participants
6	25.5	A-5	within 6wks by participants
6	24.6	A-5	within 6wks by participants
6	29.6	A-5	within 6wks by participants
6	25	A-5	within 6wks by participants
6	23.9	A-5	within 6wks by participants
6	21.5	A-5	within 6wks by participants
6	33.5	A-5	within 6wks by participants
6	22.1	A-5	within 6wks by participants
6	21.2	A-5	within 6wks by participants
6	26.3	A-5	within 6wks by participants
6	25.3	A-5	within 6wks by participants
6	22.1	A-5	within 6wks by participants
6	22.4	A-5	within 6wks by participants
6	23.9	A-5	within 6wks by participants
6	20.7	A-5	within 6wks by participants
6	22.2	A-5	within 6wks by participants
6	19.5	A-5	within 6wks by participants
6	25.2	A-5	within 6wks by participants
6	22.6	A-5	within 6wks by participants
6	26.7	A-5	within 6wks by participants
6	24.9	A-5	within 6wks by participants
6	23.4	A-5	within 6wks by participants
6	22.2	A-5	within 6wks by participants
6	23.3	A-5	within 6wks by participants
6	23.4	A-5	within 6wks by participants
6	23	A-5	within 6wks by participants
6	22.6	A-5	within 6wks by participants
6	20.3	A-5	within 6wks by participants
6	23.6	A-5	within 6wks by participants
6	33.1	A-5	within 6wks by participants
6	23.2	A-5	within 6wks by participants
6	20.9	A-5	within 6wks by participants
6	21.7	A-5	within 6wks by participants
6	22.1	A-5	within 6wks by participants
6	25.8	A-5	within 6wks by participants
6	24.5	A-5	within 6wks by participants
6	23.2	A-5	within 6wks by participants
6	22.5	A-5	within 6wks by participants
6	22.2	A-5	within 6wks by participants
6	23.4	A-5	within 6wks by participants
6	22.2	A-5	within 6wks by participants
6	29.8	A-5	within 6wks by participants
6	22	A-5	within 6wks by participants
6	24	A-5	within 6wks by participants
6	21.5	A-5	within 6wks by participants
6	22.9	A-5	within 6wks by participants
6	21.9	A-5	within 6wks by participants
6	23.6	A-5	within 6wks by participants
6	22.4	A-5	within 6wks by participants
6	12.2	A-5	within 6wks by participants
6	22.8	A-5	within 6wks by participants
6	21.6	A-5	within 6wks by participants
6	23.1	A-5	within 6wks by participants
6	24.5	A-5	within 6wks by participants
6	21.9	A-5	within 6wks by participants
6	23.5	A-5	within 6wks by participants
6	23.8	A-5	within 6wks by participants
6	22.2	A-5	within 6wks by participants
6	21.2	A-5	within 6wks by participants
6	20.8	A-5	within 6wks by participants
6	25	A-5	within 6wks by participants
6	20	A-5	within 6wks by participants
6	25.4	A-5	within 6wks by participants
6	25.4	A-5	within 6wks by participants
6	21.5	A-5	within 6wks by participants
6	22.1	A-5	within 6wks by participants
6	21.1	A-5	within 6wks by participants
6	31	A-5	within 6wks by participants
6	22	A-5	within 6wks by participants
6	21.8	A-5	within 6wks by participants
6	24.6	A-5	within 6wks by participants
6	24.8	A-5	within 6wks by participants
6	22.7	A-5	within 6wks by participants
6	21.9	A-5	within 6wks by participants
6	21.3	A-5	within 6wks by participants
6	21.5	A-5	within 6wks by participants
6	22.3	A-5	within 6wks by participants
6	21.3	A-5	within 6wks by participants
6	23.4	A-5	within 6wks by participants
6	24.6	A-5	within 6wks by participants
6	25.2	A-5	within 6wks by participants
6	24.1	A-5	within 6wks by participants
6	25.4	A-5	within 6wks by participants
6	23.9	A-5	within 6wks by participants
6	23.1	A-5	within 6wks by participants
6	22.3	A-5	within 6wks by participants
6	21.5	A-5	within 6wks by participants
6	22.3	A-5	within 6wks by participants
6	20.5	A-5	within 6wks by participants
6	21.5	A-5	within 6wks by participants
6	22	A-5	within 6wks by participants
6	21.4	A-5	within 6wks by participants
6	21.3	A-5	within 6wks by participants
6	22.1	A-5	within 6wks by participants
6	23.6	A-5	within 6wks by participants
6	22.7	A-5	within 6wks by participants
6	26.1	A-5	within 6wks by participants
6	23.1	A-5	within 6wks by participants
6	23.6	A-5	within 6wks by participants
6	15.5	A-5	within 6wks by participants
6	25.9	A-5	within 6wks by participants
6	22.2	A-5	within 6wks by participants
6	21.8	A-5	within 6wks by participants
6	22.5	A-5	within 6wks by participants
6	22	A-5	within 6wks by participants
6	21.8	A-5	within 6wks by participants
6	21.8	A-5	within 6wks by participants
6	21.5	A-5	within 6wks by participants
6	20.8	A-5	within 6wks by participants
6	22.3	A-5	within 6wks by participants
6	27.6	A-5	within 6wks by participants
6	24.2	A-5	within 6wks by participants
6	22.7	A-5	within 6wks by participants
6	21.7	A-5	within 6wks by participants
6	23.4	A-5	within 6wks by participants
6	24.1	A-5	within 6wks by participants
6	23.8	A-5	within 6wks by participants
6	22.8	A-5	within 6wks by participants
6	23.3	A-5	within 6wks by participants
6	22.8	A-5	within 6wks by participants
6	23.7	A-5	within 6wks by participants
6	23.2	A-5	within 6wks by participants
6	23	A-5	within 6wks by participants
6	34.3	A-5	within 6wks by participants
6	26.4	A-5	within 6wks by participants
6	22.7	A-5	within 6wks by participants
6	21.8	A-5	within 6wks by participants
6	25.1	A-5	within 6wks by participants
6	21.7	A-5	within 6wks by participants
6	23.7	A-5	within 6wks by participants
6	24.1	A-5	within 6wks by participants
6	22.1	A-5	within 6wks by participants
6	24.1	A-5	within 6wks by participants
6	21.9	A-5	within 6wks by participants
6	21.3	A-5	within 6wks by participants
6	22.1	A-5	within 6wks by participants
6	23.6	A-5	within 6wks by participants
6	22.9	A-5	within 6wks by participants
6	22.5	A-5	within 6wks by participants
6	22.2	A-5	within 6wks by participants
6	22.4	A-5	within 6wks by participants
6	21.3	A-5	within 6wks by participants
6	23.2	A-5	within 6wks by participants
6	21.9	A-5	within 6wks by participants
6	24.2	A-5	within 6wks by participants
6	22.1	A-5	within 6wks by participants
6	23.5	A-5	within 6wks by participants
6	23	A-5	within 6wks by participants
6	22	A-5	within 6wks by participants
6	23.1	A-5	within 6wks by participants
6	21.4	A-5	within 6wks by participants
6	22.4	A-5	within 6wks by participants
6	22.8	A-5	within 6wks by participants
6	22.2	A-5	within 6wks by participants
6	23.6	A-5	within 6wks by participants
6	23.6	A-5	within 6wks by participants
6	25.9	A-5	within 6wks by participants
6	24.9	A-5	within 6wks by participants
6	22.2	A-5	within 6wks by participants
6	23.4	A-5	within 6wks by participants
6	21.8	A-5	within 6wks by participants
6	24.2	A-5	within 6wks by participants
6	24.9	A-5	within 6wks by participants
6	20.3	A-5	within 6wks by participants
6	22	A-5	within 6wks by participants
6	23.2	A-5	within 6wks by participants
6	23.2	A-5	within 6wks by participants
6	28.7	A-5	within 6wks by participants
6	21.7	A-5	within 6wks by participants
6	22.1	A-5	within 6wks by participants
6	22.3	A-5	within 6wks by participants
6	23.2	A-5	within 6wks by participants
6	28.1	A-5	within 6wks by participants
6	21.7	A-5	within 6wks by participants
6	21.6	A-5	within 6wks by participants
6	21.1	A-5	within 6wks by participants
6	23.9	A-5	within 6wks by participants
6	22.2	A-5	within 6wks by participants
6	25	A-5	within 6wks by participants
6	28.2	A-5	within 6wks by participants
6	22.7	A-5	within 6wks by participants
6	23.3	A-5	within 6wks by participants
6	25.8	A-5	within 6wks by participants
6	21.2	A-5	within 6wks by participants
7	20.6	A-1	Validation
7	19.9	A-1	Validation
7	21	A-1	Validation
7	21.2	A-1	Validation
7	22.1	A-1	Validation
7	20.3	A-1	Validation
7	21.1	A-1	Validation
7	19.2	A-1	Validation
7	18.2	A-1	Validation
7	19.1	A-1	Validation
7	19.5	A-2	Validation
7	19.6	A-2	Validation
7	21.6	A-2	Validation
7	19.4	A-2	Validation
7	20.8	A-2	Validation
7	21.4	A-2	Validation
7	20.4	A-2	Validation
7	20.1	A-2	Validation
7	20.6	A-2	Validation
7	21.6	A-2	Validation
7	0	A-3	Validation
7	0	A-3	Validation
7	0	A-3	Validation
7	0	A-3	Validation
7	0	A-3	Validation
7	0	A-3	Validation
7	0	A-3	Validation
7	0	A-3	Validation
7	0	A-3	Validation
7	0	A-3	Validation
7	21.4	A-4	Validation
7	21.2	A-4	Validation
7	21.4	A-4	Validation
7	21.2	A-4	Validation
7	21.6	A-4	Validation
7	25.4	A-4	Validation
7	22.1	A-4	Validation
7	20.1	A-4	Validation
7	20.7	A-4	Validation
7	22.4	A-4	Validation
7	23.6	A-5	Validation
7	20.1	A-5	Validation
7	23.1	A-5	Validation
7	21.2	A-5	Validation
7	22.2	A-5	Validation
7	20.9	A-5	Validation
7	20	A-5	Validation
7	20.1	A-5	Validation
7	20	A-5	Validation
7	21	A-5	Validation

## Sheet: A-1
ID	Type	Validation	Within 6wks	2-8@6 months	RT@6month	2-8@1 yr	RT@1yr	RT@1yr, 2wks in hot air
A-1	MTB detected, RIF resistance detected	20.6	20.7	20.2	20.2	21.5	20.2	25.1
		19.9	18.2	20.1	21.7	20.9	22.6	25.1
		21	19.5	22.1	23.2	20.5	23.2	22.6
		21.2	30.2	20.8	22.6	21.3	23.1	23.5
		22.1	20.1	24	22.6	19.8	26.4	31.1
		20.3	17.7	20.1	20.1	19.8	19.8	28.1
		21.1	26.6	22.1	24.7	22.4	26.4	30.1
		19.2	18.4	21.8	21.8	21.8	30	28.7
		18.2	18.6	22.5	23.5	22.8	25.8	32.2
		19.1	17.9	19.8	19.9	20.2	19.8	29.8
		18.7	18	21	19.8	21.7	23.5	29
		18.4	18.9	21.2	19.9	23.2	22.6	23.9
		19.5	23.6	22.1	22.1	24.3	29	27.5
		18.6	18.2	20.6	22.8	23.6	22.6	26.5
		19.8	18.2	19.9	21.2	23.1	19.8	28.5
		20.1	17.8	22.6	20.8	22.6	22.6	30.1
		18.6	16.7	18.5	23.5	22.8	23.5	25.1
		19.5	19	19.7	20.6	23.8	23.8	23.5
		20.1	24.1	19.9	21	23.4	19.9	26.5
		18.3	19.4	22.6	24.1	22.4	24.9	24.5
		1.10514	23.9
		19.715	19.4
			19.9
			17.3
			19.8
			19.5
			18.1
			18.5
			17.8
			18.7
			23.4
			17.9
			20.7
			18.1
			19.4
			18.5
			16.8
			17.6
			18.1
			18
			18.1
			18.9
			19.9
			20
			19
			17.2
			20.1
			17.7
			16.9
			17.7
			18.9
			19.1
			17.9
			17.8
			18.9
			20.6
			17.9
			19.5
			17.4
			16.9
			17.9
			17.4
			18.8
			18.5
			19.4
			17.5
			17.7
			20
			17.9
			18
			21.4
			21.3
			19.3
			17.3
			18.1
			20.6
			18.5
			19.3
			17.3
			18.8
			17.7
			18.2
			22
			19.1
			18.1
			18.4
			19.3
			18.8
			17.3
			18.5
			18.7
			19.3
			17.9
			18.6
			17
			17.8
			18.6
			19.2
			17.6
			19.2
			17.7
			17.7
			17.5
			18.1
			19
			18.3
			18.4
			17.9
			17.2
			18.3
			18.1
			22.3
			18.9
			18.8
			18.2
			18.7
			18.5
			18.2
			19.4
			18.2
			18.2
			17.1
			18.8
			19.3
			19.7
			19.6
			17.7
			19.8
			18.5
			20.8
			18.3
			18.2
			18.5
			17.4
			18.2
			18.2
			18.7
			18.7
			18.6
			17.6
			17.2
			18.6
			18.1
			17.6
			19.2
			18.6
			18.6
			18.6
			19.2
			18.8
			17.5
			18.6
			18.8
			18.3
			18.6
			18.2
			19.8
			20.6
			17.4
			18.3
			19.6
			18.6
			21
			20
			17.1
			18.9
			17.7
			18.1
			22.6
			18.3
			18.6
			19.5
			17.6
			20.3
			18.4
			18.3
			17.4
			17.9
			21.7
			31
			19.8
			17.6
			20.6
			18.5
			3.07836
			19.495

## Sheet: A-2
ID	Type	Validation	Within 6wks	2-8@6 months	RT@6month	2-8@1 yr	RT@1yr	RT@1yr, 2wks in hot air
A-2	MTB detected, RIF resistance detected	19.5	23.8	21	21.3	21.9	23.4	29.2
		19.6	20.6	24.8	24.8	25.4	25.1	21.8
		21.6	26.2	21.8	21.8	23.4	21.8	22
		19.4	23.4	22.9	22.9	25.2	22.9	25
		20.8	21.7	21.5	21.5	20.1	30	31.1
		21.4	28.2	19.6	19.6	20.5	23.5	31.3
		20.4	21.4	21.6	21.6	22.1	31.1	28.1
		20.1	20.8	19.4	19.4	21.6	29.9	30.1
		20.6	26.3	22	22	22.8	22	21.8
		21.6	20.7	21.3	21.3	23.5	21.3	28.1
		20.9	23.3	20.9	20.9	20.9	24	26.5
		21.1	20.6	21.5	21.5	21.5	23.6	25.6
		18.9	20.9	20.9	23.4	20.9	26.1	27.6
		19.6	23.2	21.4	21.4	21.4	21.4	25.4
		19.5	21.4	16	21.2	20.6	26	24.9
		19.8	22.5	21.3	21.3	20.6	21.5	26.2
		20.1	24.8	16.5	21.8	15.9	21.8	29.6
		19.7	23.6	21.8	22	21.8	22	25.2
		19.6	24.7	20.8	20.8	22	25	26.3
		19.9	22.9	20.6	20.6	21.2	23.4	26.5
		0.798996	20
		20.205	24.3
			19.9
			22.2
			22.8
			21.3
			23
			23.4
			22.8
			26.8
			23.6
			20.3
			21.8
			21
			20.4
			23
			22.4
			21.1
			21.3
			20.9
			21.3
			22.9
			23
			23.5
			21
			20.4
			23.8
			20.5
			21.1
			17.2
			23.4
			24.1
			19.6
			21.2
			22.8
			23.6
			22.9
			23.6
			22.8
			20.7
			21.3
			19.7
			23.1
			22.5
			25.4
			20.7
			20.9
			22.2
			21.6
			23.9
			20.9
			21.8
			21.3
			23.9
			21.9
			22.3
			21.3
			21.9
			20.8
			20.7
			22
			22.6
			18
			23.4
			20.2
			21.5
			21.7
			23
			21.8
			21.7
			21.8
			22
			20.3
			27.4
			20.6
			22
			22.4
			21.7
			21.2
			20.7
			22.9
			17.7
			27.1
			21.3
			22.4
			21.3
			22
			23.9
			22.8
			21.9
			21.1
			18.1
			20.4
			23.2
			21.2
			21.9
			21.3
			19.9
			21.5
			21.7
			20.8
			20.9
			20.2
			23.3
			29.5
			23.3
			23.4
			22.8
			21.4
			22.3
			22.9
			22.3
			21
			23.3
			20.8
			20.8
			20.5
			22.7
			22.8
			22
			22
			20.9
			20.6
			20.7
			20.9
			22.4
			23
			22.4
			21
			21.8
			21.8
			20.8
			21.8
			21.6
			23.6
			20.1
			22.6
			23.5
			24.1
			21.5
			24.1
			21.8
			20.8
			18.2
			21.5
			21.3
			22
			21.2
			22.2
			21.9
			20.9
			20.4
			20.3
			22.3
			21.6
			22.1
			21.8
			22.8
			21.6
			22.9
			22.2
			23.4
			21.4
			24.3
			22.5
			1.70453
			22.0541

## Sheet: A-3
ID	Type	Validation	Within 6wks	2-8@6 months	RT@6month	2-8@1 yr	RT@1yr	RT@1yr, 2wks in hot air
A-3	MTB Not detected	0	0
		0	0
		0	0
		0	0
		0	0
		0	0
		0	0
		0	0
		0	0
		0	0
		0	0
		0	0
		0	0
		0	0
		0	0
		0	0
		0	0
		0	0
		0	0
		0	0
		0	0
			0
			0
			0
			0
			0
			0
			0
			0
			0
			0
			0
			0
			0
			0
			0
			0
			0
			0
			0
			0
			0
			0
			0
			0
			0
			0
			0
			0
			0
			0
			0
			0
			0
			0
			0
			0
			0
			0
			0
			0
			0
			0
			0
			0
			0
			0
			0
			0
			0
			0
			0
			0
			0
			0
			0
			0
			0
			0
			0
			0
			0
			0
			0
			0
			0
			0
			0
			0
			0
			0
			0
			0
			0
			0
			0
			0
			0
			0
			0
			0
			0
			0
			0
			0
			0
			0
			0
			0
			0
			0
			0
			0
			0
			0
			0
			0
			0
			0
			0
			0
			0
			0
			0
			0
			0
			0
			0
			0
			0
			0
			0
			0
			0
			0
			0
			0
			0
			0
			0
			0
			0
			0
			0
			0
			0
			0
			0
			0
			0
			0
			0
			0
			0
			26.8
			0
			0
			0
			0
			0
			0
			0
			0
			0
			25.7
			0
			0
			0
			0
			0
			0
			0
			23.1
			0
			0
			0
			0
			0
			0
			0
			0
			0
			0
			0
			22.5
			3.58633
			0.53027

## Sheet: A-4
ID	Type	Validation	Within 6wks	2-8@6 months	RT@6month	2-8@1 yr	RT@1yr	RT@1yr, 2wks in hot air
A-4	MTB detected Rif Resistance Not detected	21.4	25	21.1	21.1	23.4	25.4	31.1
		21.2	24.3	20.8	20.8	22	23.5	28.7
		21.4	28.2	20.8	20.8	20.8	26.1	30.8
		21.2	22.4	23.5	25	24.7	28	31.1
		21.6	23.6	20.8	20.8	20.8	24.5	28.1
		23.4	21.9	21.7	21.7	21.7	22.9	29.4
		22.1	25.3	24	24	24	30.8	22.8
		20.1	22	21.5	21.5	21.5	27.7	23.9
		20.7	21.4	20.5	20.5	20.5	29.9	24.6
		19.8	23.9	23	34.6	22.9	31.3	29.1
		21.4	25	21.4	21.4	21.4	23.1	29.4
		21.8	22.6	20.9	23.1	20.9	23.1	31.1
		20.9	23.6	21.5	23.2	21.5	23.2	25.6
		19.7	21.5	16.4	19.8	16.3	30.8	27.3
		21.3	25.6	16.8	23.8	20.8	31.1	26.7
		20.9	24.9	21	21	20.3	28.1	25.9
		22.1	19.5	23.4	23.4	20.6	23.4	28.3
		22.4	24.6	22.7	22.7	22.7	22.7	25.8
		20.7	28.1	20.7	20.7	20.7	30.2	26.2
		20.2	26.5	24	24	25.2	22.4	25.4
		0.90744	26.3
		21.215	23.2
			22.5
			22
			24.2
			23.3
			22.2
			22.9
			24.9
			25.1
			34.3
			22
			22.1
			2.6
			23.9
			23.3
			22.6
			20.9
			23.4
			23
			24.2
			23
			31.6
			24
			24.2
			20.8
			21.7
			24
			26.2
			22.2
			22.3
			22.8
			25
			22
			23.8
			24.3
			22.9
			23.9
			24.5
			21.4
			21.3
			23.7
			20.4
			28.9
			23.4
			23.2
			24.6
			23.7
			28.5
			22.4
			24
			20.8
			24.8
			21.3
			22.9
			21.3
			21.8
			23.9
			28.7
			27.6
			21.3
			22.5
			22.1
			27.2
			27.8
			21.3
			28.2
			22.8
			22.5
			27.9
			24.1
			23.7
			22.9
			22.2
			20.2
			21.9
			24.5
			23.8
			23.2
			23.8
			22.3
			24.1
			16
			25.5
			23.4
			21.7
			23.5
			22.4
			23.9
			23.6
			24.5
			22.3
			21.5
			24.7
			22
			26.5
			25.2
			23.7
			24.3
			22.7
			23.4
			22.5
			25.4
			26.1
			35.1
			25.3
			23.4
			24.4
			24.8
			22.3
			25.2
			28.4
			22.5
			24.7
			22.4
			28.1
			21.1
			25.5
			26
			23.6
			22
			22.8
			24.5
			22
			27
			24
			21.9
			25.7
			21.7
			21.8
			21.1
			22.8
			26.4
			23.6
			25.5
			21.9
			23.5
			23.3
			25.3
			25.1
			26.7
			23.6
			22.1
			23.6
			28.3
			23.8
			23.6
			22.1
			21.8
			23.3
			23.1
			30
			26.7
			26.4
			21
			24.8
			21.7
			22.9
			25.5
			24.3
			27
			23.6
			26.8
			23.7
			2.87984
			23.8196

## Sheet: A-5
ID	Type	Validation	Within 6wks	2-8@6 months	RT@6month	2-8@1 yr	RT@1yr	RT@1yr, 2wks in hot air
A-5	MTB detected Rif Resistance Not detected	23.6	25.5	21.2	21.8	21.2	22.2	22.8
		20.1	24.6	20.9	23.4	20.9	24.9	22.5
		23.1	29.6	19.7	19.9	23.3	23.8	23.5
		21.2	25	21.4	21.5	25	21.5	28
		22.2	23.9	19.8	29.1	21.5	30.5	22.7
		20.9	21.5	23	20.8	23	25	30.2
		20	33.5	20.9	23.5	21.2	27.3	22.4
		20.1	22.1	19.8	20.5	21.7	37.5	31.1
		20	21.2	23.4	21.4	24.5	30	33.2
		21	26.3	20.6	23	23.4	26.6	31.1
		20.1	25.3	24.8	24.3	21.8	23.4	24.5
		19.8	22.1	18.7	31.1	23.4	22.8	26.5
		22.1	22.4	20.9	20.8	19.9	23.4	27.8
		20.1	23.9	23.5	20.9	21.5	23.9	24.5
		20.3	20.7	20.6	23.1	29.1	24.6	25.4
		19.8	22.2	20.7	24.3	21	29.1	26.2
		21.5	19.5	20.9	22	23.5	22.5	29.5
		21.7	25.2	20.8	22.7	20.8	23.5	25.4
		20.9	22.6	20.8	21.1	20.8	28	26.1
		22.1	26.7	20.6	20.1	21	24.6	25.6
		1.13374	24.9
		21.03	23.4
			22.2
			23.3
			23.4
			23
			22.6
			20.3
			23.6
			33.1
			23.2
			20.9
			21.7
			22.1
			25.8
			24.5
			23.2
			22.5
			22.2
			23.4
			22.2
			29.8
			22
			24
			21.5
			22.9
			21.9
			23.6
			22.4
			12.2
			22.8
			21.6
			23.1
			24.5
			21.9
			23.5
			23.8
			22.2
			21.2
			20.8
			25
			20
			25.4
			25.4
			21.5
			22.1
			21.1
			31
			22
			21.8
			24.6
			24.8
			22.7
			21.9
			21.3
			21.5
			22.3
			21.3
			23.4
			24.6
			25.2
			24.1
			25.4
			23.9
			23.1
			22.3
			21.5
			22.3
			20.5
			21.5
			22
			21.4
			21.3
			22.1
			23.6
			22.7
			26.1
			23.1
			23.6
			15.5
			25.9
			22.2
			21.8
			22.5
			22
			21.8
			21.8
			21.5
			20.8
			22.3
			27.6
			24.2
			22.7
			21.7
			23.4
			24.1
			23.8
			22.8
			23.3
			22.8
			23.7
			23.2
			23
			34.3
			26.4
			22.7
			21.8
			25.1
			21.7
			23.7
			24.1
			22.1
			24.1
			21.9
			21.3
			22.1
			23.6
			22.9
			22.5
			22.2
			22.4
			21.3
			23.2
			21.9
			24.2
			22.1
			23.5
			23
			22
			23.1
			21.4
			22.4
			22.8
			22.2
			23.6
			23.6
			25.9
			24.9
			22.2
			23.4
			21.8
			24.2
			24.9
			20.3
			22
			23.2
			23.2
			28.7
			21.7
			22.1
			22.3
			23.2
			28.1
			21.7
			21.6
			21.1
			23.9
			22.2
			25
			28.2
			22.7
			23.3
			25.8
			21.2
			2.4647
			23.2

## Sheet: A(1-5)
ID	Type	Validation	Within 6wks	2-8@6 months	RT@6month	2-8@1 yr	RT@1yr	RT@1yr, 2wks in hot air
A-1	MTB detected, RIF resistance detected	20.6	20.7	20.2	20.2	21.5	20.2	25.1
A-1	MTB detected, RIF resistance detected	19.9	18.2	20.1	21.7	20.9	22.6	25.1
A-1	MTB detected, RIF resistance detected	21	19.5	22.1	23.2	20.5	23.2	22.6
A-1	MTB detected, RIF resistance detected	21.2	30.2	20.8	22.6	21.3	23.1	23.5
A-1	MTB detected, RIF resistance detected	22.1	20.1	24	22.6	19.8	26.4	31.1
A-1	MTB detected, RIF resistance detected	20.3	17.7	20.1	20.1	19.8	19.8	28.1
A-1	MTB detected, RIF resistance detected	21.1	26.6	22.1	24.7	22.4	26.4	30.1
A-1	MTB detected, RIF resistance detected	19.2	18.4	21.8	21.8	21.8	30	28.7
A-1	MTB detected, RIF resistance detected	18.2	18.6	22.5	23.5	22.8	25.8	32.2
A-1	MTB detected, RIF resistance detected	19.1	17.9	19.8	19.9	20.2	19.8	29.8
A-1	MTB detected, RIF resistance detected	18.7	18	21	19.8	21.7	23.5	29
A-1	MTB detected, RIF resistance detected	18.4	18.9	21.2	19.9	23.2	22.6	23.9
A-1	MTB detected, RIF resistance detected	19.5	23.6	22.1	22.1	24.3	29	27.5
A-1	MTB detected, RIF resistance detected	18.6	18.2	20.6	22.8	23.6	22.6	26.5
A-1	MTB detected, RIF resistance detected	19.8	18.2	19.9	21.2	23.1	19.8	28.5
A-1	MTB detected, RIF resistance detected	20.1	17.8	22.6	20.8	22.6	22.6	30.1
A-1	MTB detected, RIF resistance detected	18.6	16.7	18.5	23.5	22.8	23.5	25.1
A-1	MTB detected, RIF resistance detected	19.5	19	19.7	20.6	23.8	23.8	23.5
A-1	MTB detected, RIF resistance detected	20.1	24.1	19.9	21	23.4	19.9	26.5
A-1	MTB detected, RIF resistance detected	18.3	19.4	22.6	24.1	22.4	24.9	24.5
A-1	MTB detected, RIF resistance detected	1.10514	23.9	1.35359	1.52055	1.35199	2.94741	2.83272
A-1	MTB detected, RIF resistance detected	19.715	19.4	21.08	21.805	22.095	23.475	27.07
A-1	MTB detected, RIF resistance detected		19.9
A-1	MTB detected, RIF resistance detected		17.3
A-1	MTB detected, RIF resistance detected		19.8
A-1	MTB detected, RIF resistance detected		19.5
A-1	MTB detected, RIF resistance detected		18.1
A-1	MTB detected, RIF resistance detected		18.5
A-1	MTB detected, RIF resistance detected		17.8
A-1	MTB detected, RIF resistance detected		18.7
A-1	MTB detected, RIF resistance detected		23.4
A-1	MTB detected, RIF resistance detected		17.9
A-1	MTB detected, RIF resistance detected		20.7
A-1	MTB detected, RIF resistance detected		18.1
A-1	MTB detected, RIF resistance detected		19.4
A-1	MTB detected, RIF resistance detected		18.5
A-1	MTB detected, RIF resistance detected		16.8
A-1	MTB detected, RIF resistance detected		17.6
A-1	MTB detected, RIF resistance detected		18.1
A-1	MTB detected, RIF resistance detected		18
A-1	MTB detected, RIF resistance detected		18.1
A-1	MTB detected, RIF resistance detected		18.9
A-1	MTB detected, RIF resistance detected		19.9
A-1	MTB detected, RIF resistance detected		20
A-1	MTB detected, RIF resistance detected		19
A-1	MTB detected, RIF resistance detected		17.2
A-1	MTB detected, RIF resistance detected		20.1
A-1	MTB detected, RIF resistance detected		17.7
A-1	MTB detected, RIF resistance detected		16.9
A-1	MTB detected, RIF resistance detected		17.7
A-1	MTB detected, RIF resistance detected		18.9
A-1	MTB detected, RIF resistance detected		19.1
A-1	MTB detected, RIF resistance detected		17.9
A-1	MTB detected, RIF resistance detected		17.8
A-1	MTB detected, RIF resistance detected		18.9
A-1	MTB detected, RIF resistance detected		20.6
A-1	MTB detected, RIF resistance detected		17.9
A-1	MTB detected, RIF resistance detected		19.5
A-1	MTB detected, RIF resistance detected		17.4
A-1	MTB detected, RIF resistance detected		16.9
A-1	MTB detected, RIF resistance detected		17.9
A-1	MTB detected, RIF resistance detected		17.4
A-1	MTB detected, RIF resistance detected		18.8
A-1	MTB detected, RIF resistance detected		18.5
A-1	MTB detected, RIF resistance detected		19.4
A-1	MTB detected, RIF resistance detected		17.5
A-1	MTB detected, RIF resistance detected		17.7
A-1	MTB detected, RIF resistance detected		20
A-1	MTB detected, RIF resistance detected		17.9
A-1	MTB detected, RIF resistance detected		18
A-1	MTB detected, RIF resistance detected		21.4
A-1	MTB detected, RIF resistance detected		21.3
A-1	MTB detected, RIF resistance detected		19.3
A-1	MTB detected, RIF resistance detected		17.3
A-1	MTB detected, RIF resistance detected		18.1
A-1	MTB detected, RIF resistance detected		20.6
A-1	MTB detected, RIF resistance detected		18.5
A-1	MTB detected, RIF resistance detected		19.3
A-1	MTB detected, RIF resistance detected		17.3
A-1	MTB detected, RIF resistance detected		18.8
A-1	MTB detected, RIF resistance detected		17.7
A-1	MTB detected, RIF resistance detected		18.2
A-1	MTB detected, RIF resistance detected		22
A-1	MTB detected, RIF resistance detected		19.1
A-1	MTB detected, RIF resistance detected		18.1
A-1	MTB detected, RIF resistance detected		18.4
A-1	MTB detected, RIF resistance detected		19.3
A-1	MTB detected, RIF resistance detected		18.8
A-1	MTB detected, RIF resistance detected		17.3
A-1	MTB detected, RIF resistance detected		18.5
A-1	MTB detected, RIF resistance detected		18.7
A-1	MTB detected, RIF resistance detected		19.3
A-1	MTB detected, RIF resistance detected		17.9
A-1	MTB detected, RIF resistance detected		18.6
A-1	MTB detected, RIF resistance detected		17
A-1	MTB detected, RIF resistance detected		17.8
A-1	MTB detected, RIF resistance detected		18.6
A-1	MTB detected, RIF resistance detected		19.2
A-1	MTB detected, RIF resistance detected		17.6
A-1	MTB detected, RIF resistance detected		19.2
A-1	MTB detected, RIF resistance detected		17.7
A-1	MTB detected, RIF resistance detected		17.7
A-1	MTB detected, RIF resistance detected		17.5
A-1	MTB detected, RIF resistance detected		18.1
A-1	MTB detected, RIF resistance detected		19
A-1	MTB detected, RIF resistance detected		18.3
A-1	MTB detected, RIF resistance detected		18.4
A-1	MTB detected, RIF resistance detected		17.9
A-1	MTB detected, RIF resistance detected		17.2
A-1	MTB detected, RIF resistance detected		18.3
A-1	MTB detected, RIF resistance detected		18.1
A-1	MTB detected, RIF resistance detected		22.3
A-1	MTB detected, RIF resistance detected		18.9
A-1	MTB detected, RIF resistance detected		18.8
A-1	MTB detected, RIF resistance detected		18.2
A-1	MTB detected, RIF resistance detected		18.7
A-1	MTB detected, RIF resistance detected		18.5
A-1	MTB detected, RIF resistance detected		18.2
A-1	MTB detected, RIF resistance detected		19.4
A-1	MTB detected, RIF resistance detected		18.2
A-1	MTB detected, RIF resistance detected		18.2
A-1	MTB detected, RIF resistance detected		17.1
A-1	MTB detected, RIF resistance detected		18.8
A-1	MTB detected, RIF resistance detected		19.3
A-1	MTB detected, RIF resistance detected		19.7
A-1	MTB detected, RIF resistance detected		19.6
A-1	MTB detected, RIF resistance detected		17.7
A-1	MTB detected, RIF resistance detected		19.8
A-1	MTB detected, RIF resistance detected		18.5
A-1	MTB detected, RIF resistance detected		20.8
A-1	MTB detected, RIF resistance detected		18.3
A-1	MTB detected, RIF resistance detected		18.2
A-1	MTB detected, RIF resistance detected		18.5
A-1	MTB detected, RIF resistance detected		17.4
A-1	MTB detected, RIF resistance detected		18.2
A-1	MTB detected, RIF resistance detected		18.2
A-1	MTB detected, RIF resistance detected		18.7
A-1	MTB detected, RIF resistance detected		18.7
A-1	MTB detected, RIF resistance detected		18.6
A-1	MTB detected, RIF resistance detected		17.6
A-1	MTB detected, RIF resistance detected		17.2
A-1	MTB detected, RIF resistance detected		18.6
A-1	MTB detected, RIF resistance detected		18.1
A-1	MTB detected, RIF resistance detected		17.6
A-1	MTB detected, RIF resistance detected		19.2
A-1	MTB detected, RIF resistance detected		18.6
A-1	MTB detected, RIF resistance detected		18.6
A-1	MTB detected, RIF resistance detected		18.6
A-1	MTB detected, RIF resistance detected		19.2
A-1	MTB detected, RIF resistance detected		18.8
A-1	MTB detected, RIF resistance detected		17.5
A-1	MTB detected, RIF resistance detected		18.6
A-1	MTB detected, RIF resistance detected		18.8
A-1	MTB detected, RIF resistance detected		18.3
A-1	MTB detected, RIF resistance detected		18.6
A-1	MTB detected, RIF resistance detected		18.2
A-1	MTB detected, RIF resistance detected		19.8
A-1	MTB detected, RIF resistance detected		20.6
A-1	MTB detected, RIF resistance detected		17.4
A-1	MTB detected, RIF resistance detected		18.3
A-1	MTB detected, RIF resistance detected		19.6
A-1	MTB detected, RIF resistance detected		18.6
A-1	MTB detected, RIF resistance detected		21
A-1	MTB detected, RIF resistance detected		20
A-1	MTB detected, RIF resistance detected		17.1
A-1	MTB detected, RIF resistance detected		18.9
A-1	MTB detected, RIF resistance detected		17.7
A-1	MTB detected, RIF resistance detected		18.1
A-1	MTB detected, RIF resistance detected		22.6
A-1	MTB detected, RIF resistance detected		18.3
A-1	MTB detected, RIF resistance detected		18.6
A-1	MTB detected, RIF resistance detected		19.5
A-1	MTB detected, RIF resistance detected		17.6
A-1	MTB detected, RIF resistance detected		20.3
A-1	MTB detected, RIF resistance detected		18.4
A-1	MTB detected, RIF resistance detected		18.3
A-1	MTB detected, RIF resistance detected		17.4
A-1	MTB detected, RIF resistance detected		17.9
A-1	MTB detected, RIF resistance detected		21.7
A-1	MTB detected, RIF resistance detected		31
A-1	MTB detected, RIF resistance detected		19.8
A-1	MTB detected, RIF resistance detected		17.6
A-1	MTB detected, RIF resistance detected		20.6
A-1	MTB detected, RIF resistance detected		17.5
A-2	MTB detected, RIF resistance detected	19.5	23.8	21	21.3	21.9	23.4	29.2
A-2	MTB detected, RIF resistance detected	19.6	20.6	24.8	24.8	25.4	25.1	21.8
A-2	MTB detected, RIF resistance detected	21.6	26.2	21.8	21.8	23.4	21.8	22
A-2	MTB detected, RIF resistance detected	19.4	23.4	22.9	22.9	25.2	22.9	25
A-2	MTB detected, RIF resistance detected	20.8	21.7	21.5	21.5	20.1	30	31.1
A-2	MTB detected, RIF resistance detected	21.4	28.2	19.6	19.6	20.5	23.5	31.3
A-2	MTB detected, RIF resistance detected	20.4	21.4	21.6	21.6	22.1	31.1	28.1
A-2	MTB detected, RIF resistance detected	20.1	20.8	19.4	19.4	21.6	29.9	30.1
A-2	MTB detected, RIF resistance detected	20.6	26.3	22	22	22.8	22	21.8
A-2	MTB detected, RIF resistance detected	21.6	20.7	21.3	21.3	23.5	21.3	28.1
A-2	MTB detected, RIF resistance detected	20.9	23.3	20.9	20.9	20.9	24	26.5
A-2	MTB detected, RIF resistance detected	21.1	20.6	21.5	21.5	21.5	23.6	25.6
A-2	MTB detected, RIF resistance detected	18.9	20.9	20.9	23.4	20.9	26.1	27.6
A-2	MTB detected, RIF resistance detected	19.6	23.2	21.4	21.4	21.4	21.4	25.4
A-2	MTB detected, RIF resistance detected	19.5	21.4	16	21.2	20.6	26	24.9
A-2	MTB detected, RIF resistance detected	19.8	22.5	21.3	21.3	20.6	21.5	26.2
A-2	MTB detected, RIF resistance detected	20.1	24.8	16.5	21.8	15.9	21.8	29.6
A-2	MTB detected, RIF resistance detected	19.7	23.6	21.8	22	21.8	22	25.2
A-2	MTB detected, RIF resistance detected	19.6	24.7	20.8	20.8	22	25	26.3
A-2	MTB detected, RIF resistance detected	19.9	22.9	20.6	20.6	21.2	23.4	26.5
A-2	MTB detected, RIF resistance detected		20
A-2	MTB detected, RIF resistance detected		24.3
A-2	MTB detected, RIF resistance detected		19.9
A-2	MTB detected, RIF resistance detected		22.2
A-2	MTB detected, RIF resistance detected		22.8
A-2	MTB detected, RIF resistance detected		21.3
A-2	MTB detected, RIF resistance detected		23
A-2	MTB detected, RIF resistance detected		23.4
A-2	MTB detected, RIF resistance detected		22.8
A-2	MTB detected, RIF resistance detected		26.8
A-2	MTB detected, RIF resistance detected		23.6
A-2	MTB detected, RIF resistance detected		20.3
A-2	MTB detected, RIF resistance detected		21.8
A-2	MTB detected, RIF resistance detected		21
A-2	MTB detected, RIF resistance detected		20.4
A-2	MTB detected, RIF resistance detected		23
A-2	MTB detected, RIF resistance detected		22.4
A-2	MTB detected, RIF resistance detected		21.1
A-2	MTB detected, RIF resistance detected		21.3
A-2	MTB detected, RIF resistance detected		20.9
A-2	MTB detected, RIF resistance detected		21.3
A-2	MTB detected, RIF resistance detected		22.9
A-2	MTB detected, RIF resistance detected		23
A-2	MTB detected, RIF resistance detected		23.5
A-2	MTB detected, RIF resistance detected		21
A-2	MTB detected, RIF resistance detected		20.4
A-2	MTB detected, RIF resistance detected		23.8
A-2	MTB detected, RIF resistance detected		20.5
A-2	MTB detected, RIF resistance detected		21.1
A-2	MTB detected, RIF resistance detected		17.2
A-2	MTB detected, RIF resistance detected		23.4
A-2	MTB detected, RIF resistance detected		24.1
A-2	MTB detected, RIF resistance detected		19.6
A-2	MTB detected, RIF resistance detected		21.2
A-2	MTB detected, RIF resistance detected		22.8
A-2	MTB detected, RIF resistance detected		23.6
A-2	MTB detected, RIF resistance detected		22.9
A-2	MTB detected, RIF resistance detected		23.6
A-2	MTB detected, RIF resistance detected		22.8
A-2	MTB detected, RIF resistance detected		20.7
A-2	MTB detected, RIF resistance detected		21.3
A-2	MTB detected, RIF resistance detected		19.7
A-2	MTB detected, RIF resistance detected		23.1
A-2	MTB detected, RIF resistance detected		22.5
A-2	MTB detected, RIF resistance detected		25.4
A-2	MTB detected, RIF resistance detected		20.7
A-2	MTB detected, RIF resistance detected		20.9
A-2	MTB detected, RIF resistance detected		22.2
A-2	MTB detected, RIF resistance detected		21.6
A-2	MTB detected, RIF resistance detected		23.9
A-2	MTB detected, RIF resistance detected		20.9
A-2	MTB detected, RIF resistance detected		21.8
A-2	MTB detected, RIF resistance detected		21.3
A-2	MTB detected, RIF resistance detected		23.9
A-2	MTB detected, RIF resistance detected		21.9
A-2	MTB detected, RIF resistance detected		22.3
A-2	MTB detected, RIF resistance detected		21.3
A-2	MTB detected, RIF resistance detected		21.9
A-2	MTB detected, RIF resistance detected		20.8
A-2	MTB detected, RIF resistance detected		20.7
A-2	MTB detected, RIF resistance detected		22
A-2	MTB detected, RIF resistance detected		22.6
A-2	MTB detected, RIF resistance detected		18
A-2	MTB detected, RIF resistance detected		23.4
A-2	MTB detected, RIF resistance detected		20.2
A-2	MTB detected, RIF resistance detected		21.5
A-2	MTB detected, RIF resistance detected		21.7
A-2	MTB detected, RIF resistance detected		23
A-2	MTB detected, RIF resistance detected		21.8
A-2	MTB detected, RIF resistance detected		21.7
A-2	MTB detected, RIF resistance detected		21.8
A-2	MTB detected, RIF resistance detected		22
A-2	MTB detected, RIF resistance detected		20.3
A-2	MTB detected, RIF resistance detected		27.4
A-2	MTB detected, RIF resistance detected		20.6
A-2	MTB detected, RIF resistance detected		22
A-2	MTB detected, RIF resistance detected		22.4
A-2	MTB detected, RIF resistance detected		21.7
A-2	MTB detected, RIF resistance detected		21.2
A-2	MTB detected, RIF resistance detected		20.7
A-2	MTB detected, RIF resistance detected		22.9
A-2	MTB detected, RIF resistance detected		17.7
A-2	MTB detected, RIF resistance detected		27.1
A-2	MTB detected, RIF resistance detected		21.3
A-2	MTB detected, RIF resistance detected		22.4
A-2	MTB detected, RIF resistance detected		21.3
A-2	MTB detected, RIF resistance detected		22
A-2	MTB detected, RIF resistance detected		23.9
A-2	MTB detected, RIF resistance detected		22.8
A-2	MTB detected, RIF resistance detected		21.9
A-2	MTB detected, RIF resistance detected		21.1
A-2	MTB detected, RIF resistance detected		18.1
A-2	MTB detected, RIF resistance detected		20.4
A-2	MTB detected, RIF resistance detected		23.2
A-2	MTB detected, RIF resistance detected		21.2
A-2	MTB detected, RIF resistance detected		21.9
A-2	MTB detected, RIF resistance detected		21.3
A-2	MTB detected, RIF resistance detected		19.9
A-2	MTB detected, RIF resistance detected		21.5
A-2	MTB detected, RIF resistance detected		21.7
A-2	MTB detected, RIF resistance detected		20.8
A-2	MTB detected, RIF resistance detected		20.9
A-2	MTB detected, RIF resistance detected		20.2
A-2	MTB detected, RIF resistance detected		23.3
A-2	MTB detected, RIF resistance detected		29.5
A-2	MTB detected, RIF resistance detected		23.3
A-2	MTB detected, RIF resistance detected		23.4
A-2	MTB detected, RIF resistance detected		22.8
A-2	MTB detected, RIF resistance detected		21.4
A-2	MTB detected, RIF resistance detected		22.3
A-2	MTB detected, RIF resistance detected		22.9
A-2	MTB detected, RIF resistance detected		22.3
A-2	MTB detected, RIF resistance detected		21
A-2	MTB detected, RIF resistance detected		23.3
A-2	MTB detected, RIF resistance detected		20.8
A-2	MTB detected, RIF resistance detected		20.8
A-2	MTB detected, RIF resistance detected		20.5
A-2	MTB detected, RIF resistance detected		22.7
A-2	MTB detected, RIF resistance detected		22.8
A-2	MTB detected, RIF resistance detected		22
A-2	MTB detected, RIF resistance detected		22
A-2	MTB detected, RIF resistance detected		20.9
A-2	MTB detected, RIF resistance detected		20.6
A-2	MTB detected, RIF resistance detected		20.7
A-2	MTB detected, RIF resistance detected		20.9
A-2	MTB detected, RIF resistance detected		22.4
A-2	MTB detected, RIF resistance detected		23
A-2	MTB detected, RIF resistance detected		22.4
A-2	MTB detected, RIF resistance detected		21
A-2	MTB detected, RIF resistance detected		21.8
A-2	MTB detected, RIF resistance detected		21.8
A-2	MTB detected, RIF resistance detected		20.8
A-2	MTB detected, RIF resistance detected		21.8
A-2	MTB detected, RIF resistance detected		21.6
A-2	MTB detected, RIF resistance detected		23.6
A-2	MTB detected, RIF resistance detected		20.1
A-2	MTB detected, RIF resistance detected		22.6
A-2	MTB detected, RIF resistance detected		23.5
A-2	MTB detected, RIF resistance detected		24.1
A-2	MTB detected, RIF resistance detected		21.5
A-2	MTB detected, RIF resistance detected		24.1
A-2	MTB detected, RIF resistance detected		21.8
A-2	MTB detected, RIF resistance detected		20.8
A-2	MTB detected, RIF resistance detected		18.2
A-2	MTB detected, RIF resistance detected		21.5
A-2	MTB detected, RIF resistance detected		21.3
A-2	MTB detected, RIF resistance detected		22
A-2	MTB detected, RIF resistance detected		21.2
A-2	MTB detected, RIF resistance detected		22.2
A-2	MTB detected, RIF resistance detected		21.9
A-2	MTB detected, RIF resistance detected		20.9
A-2	MTB detected, RIF resistance detected		20.4
A-2	MTB detected, RIF resistance detected		20.3
A-2	MTB detected, RIF resistance detected		22.3
A-2	MTB detected, RIF resistance detected		21.6
A-2	MTB detected, RIF resistance detected		22.1
A-2	MTB detected, RIF resistance detected		21.8
A-2	MTB detected, RIF resistance detected		22.8
A-2	MTB detected, RIF resistance detected		21.6
A-2	MTB detected, RIF resistance detected		22.9
A-2	MTB detected, RIF resistance detected		22.2
A-2	MTB detected, RIF resistance detected		23.4
A-2	MTB detected, RIF resistance detected		21.4
A-2	MTB detected, RIF resistance detected		24.3
A-2	MTB detected, RIF resistance detected		22.5
A-3	MTB Not detected	0	0
A-3	MTB Not detected	0	0
A-3	MTB Not detected	0	0
A-3	MTB Not detected	0	0
A-3	MTB Not detected	0	0
A-3	MTB Not detected	0	0
A-3	MTB Not detected	0	0
A-3	MTB Not detected	0	0
A-3	MTB Not detected	0	0
A-3	MTB Not detected	0	0
A-3	MTB Not detected	0	0
A-3	MTB Not detected	0	0
A-3	MTB Not detected	0	0
A-3	MTB Not detected	0	0
A-3	MTB Not detected	0	0
A-3	MTB Not detected	0	0
A-3	MTB Not detected	0	0
A-3	MTB Not detected	0	0
A-3	MTB Not detected	0	0
A-3	MTB Not detected	0	0
A-3	MTB Not detected	0	0
A-3	MTB Not detected		0
A-3	MTB Not detected		0
A-3	MTB Not detected		0
A-3	MTB Not detected		0
A-3	MTB Not detected		0
A-3	MTB Not detected		0
A-3	MTB Not detected		0
A-3	MTB Not detected		0
A-3	MTB Not detected		0
A-3	MTB Not detected		0
A-3	MTB Not detected		0
A-3	MTB Not detected		0
A-3	MTB Not detected		0
A-3	MTB Not detected		0
A-3	MTB Not detected		0
A-3	MTB Not detected		0
A-3	MTB Not detected		0
A-3	MTB Not detected		0
A-3	MTB Not detected		0
A-3	MTB Not detected		0
A-3	MTB Not detected		0
A-3	MTB Not detected		0
A-3	MTB Not detected		0
A-3	MTB Not detected		0
A-3	MTB Not detected		0
A-3	MTB Not detected		0
A-3	MTB Not detected		0
A-3	MTB Not detected		0
A-3	MTB Not detected		0
A-3	MTB Not detected		0
A-3	MTB Not detected		0
A-3	MTB Not detected		0
A-3	MTB Not detected		0
A-3	MTB Not detected		0
A-3	MTB Not detected		0
A-3	MTB Not detected		0
A-3	MTB Not detected		0
A-3	MTB Not detected		0
A-3	MTB Not detected		0
A-3	MTB Not detected		0
A-3	MTB Not detected		0
A-3	MTB Not detected		0
A-3	MTB Not detected		0
A-3	MTB Not detected		0
A-3	MTB Not detected		0
A-3	MTB Not detected		0
A-3	MTB Not detected		0
A-3	MTB Not detected		0
A-3	MTB Not detected		0
A-3	MTB Not detected		0
A-3	MTB Not detected		0
A-3	MTB Not detected		0
A-3	MTB Not detected		0
A-3	MTB Not detected		0
A-3	MTB Not detected		0
A-3	MTB Not detected		0
A-3	MTB Not detected		0
A-3	MTB Not detected		0
A-3	MTB Not detected		0
A-3	MTB Not detected		0
A-3	MTB Not detected		0
A-3	MTB Not detected		0
A-3	MTB Not detected		0
A-3	MTB Not detected		0
A-3	MTB Not detected		0
A-3	MTB Not detected		0
A-3	MTB Not detected		0
A-3	MTB Not detected		0
A-3	MTB Not detected		0
A-3	MTB Not detected		0
A-3	MTB Not detected		0
A-3	MTB Not detected		0
A-3	MTB Not detected		0
A-3	MTB Not detected		0
A-3	MTB Not detected		0
A-3	MTB Not detected		0
A-3	MTB Not detected		0
A-3	MTB Not detected		0
A-3	MTB Not detected		0
A-3	MTB Not detected		0
A-3	MTB Not detected		0
A-3	MTB Not detected		0
A-3	MTB Not detected		0
A-3	MTB Not detected		0
A-3	MTB Not detected		0
A-3	MTB Not detected		0
A-3	MTB Not detected		0
A-3	MTB Not detected		0
A-3	MTB Not detected		0
A-3	MTB Not detected		0
A-3	MTB Not detected		0
A-3	MTB Not detected		0
A-3	MTB Not detected		0
A-3	MTB Not detected		0
A-3	MTB Not detected		0
A-3	MTB Not detected		0
A-3	MTB Not detected		0
A-3	MTB Not detected		0
A-3	MTB Not detected		0
A-3	MTB Not detected		0
A-3	MTB Not detected		0
A-3	MTB Not detected		0
A-3	MTB Not detected		0
A-3	MTB Not detected		0
A-3	MTB Not detected		0
A-3	MTB Not detected		0
A-3	MTB Not detected		0
A-3	MTB Not detected		0
A-3	MTB Not detected		0
A-3	MTB Not detected		0
A-3	MTB Not detected		0
A-3	MTB Not detected		0
A-3	MTB Not detected		0
A-3	MTB Not detected		0
A-3	MTB Not detected		0
A-3	MTB Not detected		0
A-3	MTB Not detected		0
A-3	MTB Not detected		0
A-3	MTB Not detected		0
A-3	MTB Not detected		0
A-3	MTB Not detected		0
A-3	MTB Not detected		0
A-3	MTB Not detected		0
A-3	MTB Not detected		0
A-3	MTB Not detected		0
A-3	MTB Not detected		0
A-3	MTB Not detected		0
A-3	MTB Not detected		0
A-3	MTB Not detected		0
A-3	MTB Not detected		0
A-3	MTB Not detected		0
A-3	MTB Not detected		0
A-3	MTB Not detected		0
A-3	MTB Not detected		26.8
A-3	MTB Not detected		0
A-3	MTB Not detected		0
A-3	MTB Not detected		0
A-3	MTB Not detected		0
A-3	MTB Not detected		0
A-3	MTB Not detected		0
A-3	MTB Not detected		0
A-3	MTB Not detected		0
A-3	MTB Not detected		0
A-3	MTB Not detected		25.7
A-3	MTB Not detected		0
A-3	MTB Not detected		0
A-3	MTB Not detected		0
A-3	MTB Not detected		0
A-3	MTB Not detected		0
A-3	MTB Not detected		0
A-3	MTB Not detected		0
A-3	MTB Not detected		23.1
A-3	MTB Not detected		0
A-3	MTB Not detected		0
A-3	MTB Not detected		0
A-3	MTB Not detected		0
A-3	MTB Not detected		0
A-3	MTB Not detected		0
A-3	MTB Not detected		0
A-3	MTB Not detected		0
A-3	MTB Not detected		0
A-3	MTB Not detected		0
A-3	MTB Not detected		0
A-3	MTB Not detected		22.5
A-4	MTB detected Rif Resistance Not detected	21.4	25	21.1	21.1	23.4	25.4	31.1
A-4	MTB detected Rif Resistance Not detected	21.2	24.3	20.8	20.8	22	23.5	28.7
A-4	MTB detected Rif Resistance Not detected	21.4	28.2	20.8	20.8	20.8	26.1	30.8
A-4	MTB detected Rif Resistance Not detected	21.2	22.4	23.5	25	24.7	28	31.1
A-4	MTB detected Rif Resistance Not detected	21.6	23.6	20.8	20.8	20.8	24.5	28.1
A-4	MTB detected Rif Resistance Not detected	23.4	21.9	21.7	21.7	21.7	22.9	29.4
A-4	MTB detected Rif Resistance Not detected	22.1	25.3	24	24	24	30.8	22.8
A-4	MTB detected Rif Resistance Not detected	20.1	22	21.5	21.5	21.5	27.7	23.9
A-4	MTB detected Rif Resistance Not detected	20.7	21.4	20.5	20.5	20.5	29.9	24.6
A-4	MTB detected Rif Resistance Not detected	19.8	23.9	23	34.6	22.9	31.3	29.1
A-4	MTB detected Rif Resistance Not detected	21.4	25	21.4	21.4	21.4	23.1	29.4
A-4	MTB detected Rif Resistance Not detected	21.8	22.6	20.9	23.1	20.9	23.1	31.1
A-4	MTB detected Rif Resistance Not detected	20.9	23.6	21.5	23.2	21.5	23.2	25.6
A-4	MTB detected Rif Resistance Not detected	19.7	21.5	16.4	19.8	16.3	30.8	27.3
A-4	MTB detected Rif Resistance Not detected	21.3	25.6	16.8	23.8	20.8	31.1	26.7
A-4	MTB detected Rif Resistance Not detected	20.9	24.9	21	21	20.3	28.1	25.9
A-4	MTB detected Rif Resistance Not detected	22.1	19.5	23.4	23.4	20.6	23.4	28.3
A-4	MTB detected Rif Resistance Not detected	22.4	24.6	22.7	22.7	22.7	22.7	25.8
A-4	MTB detected Rif Resistance Not detected	20.7	28.1	20.7	20.7	20.7	30.2	26.2
A-4	MTB detected Rif Resistance Not detected	20.2	26.5	24	24	25.2	22.4	25.4
A-4	MTB detected Rif Resistance Not detected		26.3
A-4	MTB detected Rif Resistance Not detected		23.2
A-4	MTB detected Rif Resistance Not detected		22.5
A-4	MTB detected Rif Resistance Not detected		22
A-4	MTB detected Rif Resistance Not detected		24.2
A-4	MTB detected Rif Resistance Not detected		23.3
A-4	MTB detected Rif Resistance Not detected		22.2
A-4	MTB detected Rif Resistance Not detected		22.9
A-4	MTB detected Rif Resistance Not detected		24.9
A-4	MTB detected Rif Resistance Not detected		25.1
A-4	MTB detected Rif Resistance Not detected		34.3
A-4	MTB detected Rif Resistance Not detected		22
A-4	MTB detected Rif Resistance Not detected		22.1
A-4	MTB detected Rif Resistance Not detected		2.6
A-4	MTB detected Rif Resistance Not detected		23.9
A-4	MTB detected Rif Resistance Not detected		23.3
A-4	MTB detected Rif Resistance Not detected		22.6
A-4	MTB detected Rif Resistance Not detected		20.9
A-4	MTB detected Rif Resistance Not detected		23.4
A-4	MTB detected Rif Resistance Not detected		23
A-4	MTB detected Rif Resistance Not detected		24.2
A-4	MTB detected Rif Resistance Not detected		23
A-4	MTB detected Rif Resistance Not detected		31.6
A-4	MTB detected Rif Resistance Not detected		24
A-4	MTB detected Rif Resistance Not detected		24.2
A-4	MTB detected Rif Resistance Not detected		20.8
A-4	MTB detected Rif Resistance Not detected		21.7
A-4	MTB detected Rif Resistance Not detected		24
A-4	MTB detected Rif Resistance Not detected		26.2
A-4	MTB detected Rif Resistance Not detected		22.2
A-4	MTB detected Rif Resistance Not detected		22.3
A-4	MTB detected Rif Resistance Not detected		22.8
A-4	MTB detected Rif Resistance Not detected		25
A-4	MTB detected Rif Resistance Not detected		22
A-4	MTB detected Rif Resistance Not detected		23.8
A-4	MTB detected Rif Resistance Not detected		24.3
A-4	MTB detected Rif Resistance Not detected		22.9
A-4	MTB detected Rif Resistance Not detected		23.9
A-4	MTB detected Rif Resistance Not detected		24.5
A-4	MTB detected Rif Resistance Not detected		21.4
A-4	MTB detected Rif Resistance Not detected		21.3
A-4	MTB detected Rif Resistance Not detected		23.7
A-4	MTB detected Rif Resistance Not detected		20.4
A-4	MTB detected Rif Resistance Not detected		28.9
A-4	MTB detected Rif Resistance Not detected		23.4
A-4	MTB detected Rif Resistance Not detected		23.2
A-4	MTB detected Rif Resistance Not detected		24.6
A-4	MTB detected Rif Resistance Not detected		23.7
A-4	MTB detected Rif Resistance Not detected		28.5
A-4	MTB detected Rif Resistance Not detected		22.4
A-4	MTB detected Rif Resistance Not detected		24
A-4	MTB detected Rif Resistance Not detected		20.8
A-4	MTB detected Rif Resistance Not detected		24.8
A-4	MTB detected Rif Resistance Not detected		21.3
A-4	MTB detected Rif Resistance Not detected		22.9
A-4	MTB detected Rif Resistance Not detected		21.3
A-4	MTB detected Rif Resistance Not detected		21.8
A-4	MTB detected Rif Resistance Not detected		23.9
A-4	MTB detected Rif Resistance Not detected		28.7
A-4	MTB detected Rif Resistance Not detected		27.6
A-4	MTB detected Rif Resistance Not detected		21.3
A-4	MTB detected Rif Resistance Not detected		22.5
A-4	MTB detected Rif Resistance Not detected		22.1
A-4	MTB detected Rif Resistance Not detected		27.2
A-4	MTB detected Rif Resistance Not detected		27.8
A-4	MTB detected Rif Resistance Not detected		21.3
A-4	MTB detected Rif Resistance Not detected		28.2
A-4	MTB detected Rif Resistance Not detected		22.8
A-4	MTB detected Rif Resistance Not detected		22.5
A-4	MTB detected Rif Resistance Not detected		27.9
A-4	MTB detected Rif Resistance Not detected		24.1
A-4	MTB detected Rif Resistance Not detected		23.7
A-4	MTB detected Rif Resistance Not detected		22.9
A-4	MTB detected Rif Resistance Not detected		22.2
A-4	MTB detected Rif Resistance Not detected		20.2
A-4	MTB detected Rif Resistance Not detected		21.9
A-4	MTB detected Rif Resistance Not detected		24.5
A-4	MTB detected Rif Resistance Not detected		23.8
A-4	MTB detected Rif Resistance Not detected		23.2
A-4	MTB detected Rif Resistance Not detected		23.8
A-4	MTB detected Rif Resistance Not detected		22.3
A-4	MTB detected Rif Resistance Not detected		24.1
A-4	MTB detected Rif Resistance Not detected		16
A-4	MTB detected Rif Resistance Not detected		25.5
A-4	MTB detected Rif Resistance Not detected		23.4
A-4	MTB detected Rif Resistance Not detected		21.7
A-4	MTB detected Rif Resistance Not detected		23.5
A-4	MTB detected Rif Resistance Not detected		22.4
A-4	MTB detected Rif Resistance Not detected		23.9
A-4	MTB detected Rif Resistance Not detected		23.6
A-4	MTB detected Rif Resistance Not detected		24.5
A-4	MTB detected Rif Resistance Not detected		22.3
A-4	MTB detected Rif Resistance Not detected		21.5
A-4	MTB detected Rif Resistance Not detected		24.7
A-4	MTB detected Rif Resistance Not detected		22
A-4	MTB detected Rif Resistance Not detected		26.5
A-4	MTB detected Rif Resistance Not detected		25.2
A-4	MTB detected Rif Resistance Not detected		23.7
A-4	MTB detected Rif Resistance Not detected		24.3
A-4	MTB detected Rif Resistance Not detected		22.7
A-4	MTB detected Rif Resistance Not detected		23.4
A-4	MTB detected Rif Resistance Not detected		22.5
A-4	MTB detected Rif Resistance Not detected		25.4
A-4	MTB detected Rif Resistance Not detected		26.1
A-4	MTB detected Rif Resistance Not detected		35.1
A-4	MTB detected Rif Resistance Not detected		25.3
A-4	MTB detected Rif Resistance Not detected		23.4
A-4	MTB detected Rif Resistance Not detected		24.4
A-4	MTB detected Rif Resistance Not detected		24.8
A-4	MTB detected Rif Resistance Not detected		22.3
A-4	MTB detected Rif Resistance Not detected		25.2
A-4	MTB detected Rif Resistance Not detected		28.4
A-4	MTB detected Rif Resistance Not detected		22.5
A-4	MTB detected Rif Resistance Not detected		24.7
A-4	MTB detected Rif Resistance Not detected		22.4
A-4	MTB detected Rif Resistance Not detected		28.1
A-4	MTB detected Rif Resistance Not detected		21.1
A-4	MTB detected Rif Resistance Not detected		25.5
A-4	MTB detected Rif Resistance Not detected		26
A-4	MTB detected Rif Resistance Not detected		23.6
A-4	MTB detected Rif Resistance Not detected		22
A-4	MTB detected Rif Resistance Not detected		22.8
A-4	MTB detected Rif Resistance Not detected		24.5
A-4	MTB detected Rif Resistance Not detected		22
A-4	MTB detected Rif Resistance Not detected		27
A-4	MTB detected Rif Resistance Not detected		24
A-4	MTB detected Rif Resistance Not detected		21.9
A-4	MTB detected Rif Resistance Not detected		25.7
A-4	MTB detected Rif Resistance Not detected		21.7
A-4	MTB detected Rif Resistance Not detected		21.8
A-4	MTB detected Rif Resistance Not detected		21.1
A-4	MTB detected Rif Resistance Not detected		22.8
A-4	MTB detected Rif Resistance Not detected		26.4
A-4	MTB detected Rif Resistance Not detected		23.6
A-4	MTB detected Rif Resistance Not detected		25.5
A-4	MTB detected Rif Resistance Not detected		21.9
A-4	MTB detected Rif Resistance Not detected		23.5
A-4	MTB detected Rif Resistance Not detected		23.3
A-4	MTB detected Rif Resistance Not detected		25.3
A-4	MTB detected Rif Resistance Not detected		25.1
A-4	MTB detected Rif Resistance Not detected		26.7
A-4	MTB detected Rif Resistance Not detected		23.6
A-4	MTB detected Rif Resistance Not detected		22.1
A-4	MTB detected Rif Resistance Not detected		23.6
A-4	MTB detected Rif Resistance Not detected		28.3
A-4	MTB detected Rif Resistance Not detected		23.8
A-4	MTB detected Rif Resistance Not detected		23.6
A-4	MTB detected Rif Resistance Not detected		22.1
A-4	MTB detected Rif Resistance Not detected		21.8
A-4	MTB detected Rif Resistance Not detected		23.3
A-4	MTB detected Rif Resistance Not detected		23.1
A-4	MTB detected Rif Resistance Not detected		30
A-4	MTB detected Rif Resistance Not detected		26.7
A-4	MTB detected Rif Resistance Not detected		26.4
A-4	MTB detected Rif Resistance Not detected		21
A-4	MTB detected Rif Resistance Not detected		24.8
A-4	MTB detected Rif Resistance Not detected		21.7
A-4	MTB detected Rif Resistance Not detected		22.9
A-4	MTB detected Rif Resistance Not detected		25.5
A-4	MTB detected Rif Resistance Not detected		24.3
A-4	MTB detected Rif Resistance Not detected		27
A-4	MTB detected Rif Resistance Not detected		23.6
A-4	MTB detected Rif Resistance Not detected		26.8
A-4	MTB detected Rif Resistance Not detected		23.7
A-5	MTB detected Rif Resistance Not detected	23.6	25.5	21.2	21.8	21.2	22.2	22.8
A-5	MTB detected Rif Resistance Not detected	20.1	24.6	20.9	23.4	20.9	24.9	22.5
A-5	MTB detected Rif Resistance Not detected	23.1	29.6	19.7	19.9	23.3	23.8	23.5
A-5	MTB detected Rif Resistance Not detected	21.2	25	21.4	21.5	25	21.5	28
A-5	MTB detected Rif Resistance Not detected	22.2	23.9	19.8	29.1	21.5	30.5	22.7
A-5	MTB detected Rif Resistance Not detected	20.9	21.5	23	20.8	23	25	30.2
A-5	MTB detected Rif Resistance Not detected	20	33.5	20.9	23.5	21.2	27.3	22.4
A-5	MTB detected Rif Resistance Not detected	20.1	22.1	19.8	20.5	21.7	37.5	31.1
A-5	MTB detected Rif Resistance Not detected	20	21.2	23.4	21.4	24.5	30	33.2
A-5	MTB detected Rif Resistance Not detected	21	26.3	20.6	23	23.4	26.6	31.1
A-5	MTB detected Rif Resistance Not detected	20.1	25.3	24.8	24.3	21.8	23.4	24.5
A-5	MTB detected Rif Resistance Not detected	19.8	22.1	18.7	31.1	23.4	22.8	26.5
A-5	MTB detected Rif Resistance Not detected	22.1	22.4	20.9	20.8	19.9	23.4	27.8
A-5	MTB detected Rif Resistance Not detected	20.1	23.9	23.5	20.9	21.5	23.9	24.5
A-5	MTB detected Rif Resistance Not detected	20.3	20.7	20.6	23.1	29.1	24.6	25.4
A-5	MTB detected Rif Resistance Not detected	19.8	22.2	20.7	24.3	21	29.1	26.2
A-5	MTB detected Rif Resistance Not detected	21.5	19.5	20.9	22	23.5	22.5	29.5
A-5	MTB detected Rif Resistance Not detected	21.7	25.2	20.8	22.7	20.8	23.5	25.4
A-5	MTB detected Rif Resistance Not detected	20.9	22.6	20.8	21.1	20.8	28	26.1
A-5	MTB detected Rif Resistance Not detected	22.1	26.7	20.6	20.1	21	24.6	25.6
A-5	MTB detected Rif Resistance Not detected		24.9
A-5	MTB detected Rif Resistance Not detected		23.4
A-5	MTB detected Rif Resistance Not detected		22.2
A-5	MTB detected Rif Resistance Not detected		23.3
A-5	MTB detected Rif Resistance Not detected		23.4
A-5	MTB detected Rif Resistance Not detected		23
A-5	MTB detected Rif Resistance Not detected		22.6
A-5	MTB detected Rif Resistance Not detected		20.3
A-5	MTB detected Rif Resistance Not detected		23.6
A-5	MTB detected Rif Resistance Not detected		33.1
A-5	MTB detected Rif Resistance Not detected		23.2
A-5	MTB detected Rif Resistance Not detected		20.9
A-5	MTB detected Rif Resistance Not detected		21.7
A-5	MTB detected Rif Resistance Not detected		22.1
A-5	MTB detected Rif Resistance Not detected		25.8
A-5	MTB detected Rif Resistance Not detected		24.5
A-5	MTB detected Rif Resistance Not detected		23.2
A-5	MTB detected Rif Resistance Not detected		22.5
A-5	MTB detected Rif Resistance Not detected		22.2
A-5	MTB detected Rif Resistance Not detected		23.4
A-5	MTB detected Rif Resistance Not detected		22.2
A-5	MTB detected Rif Resistance Not detected		29.8
A-5	MTB detected Rif Resistance Not detected		22
A-5	MTB detected Rif Resistance Not detected		24
A-5	MTB detected Rif Resistance Not detected		21.5
A-5	MTB detected Rif Resistance Not detected		22.9
A-5	MTB detected Rif Resistance Not detected		21.9
A-5	MTB detected Rif Resistance Not detected		23.6
A-5	MTB detected Rif Resistance Not detected		22.4
A-5	MTB detected Rif Resistance Not detected		12.2
A-5	MTB detected Rif Resistance Not detected		22.8
A-5	MTB detected Rif Resistance Not detected		21.6
A-5	MTB detected Rif Resistance Not detected		23.1
A-5	MTB detected Rif Resistance Not detected		24.5
A-5	MTB detected Rif Resistance Not detected		21.9
A-5	MTB detected Rif Resistance Not detected		23.5
A-5	MTB detected Rif Resistance Not detected		23.8
A-5	MTB detected Rif Resistance Not detected		22.2
A-5	MTB detected Rif Resistance Not detected		21.2
A-5	MTB detected Rif Resistance Not detected		20.8
A-5	MTB detected Rif Resistance Not detected		25
A-5	MTB detected Rif Resistance Not detected		20
A-5	MTB detected Rif Resistance Not detected		25.4
A-5	MTB detected Rif Resistance Not detected		25.4
A-5	MTB detected Rif Resistance Not detected		21.5
A-5	MTB detected Rif Resistance Not detected		22.1
A-5	MTB detected Rif Resistance Not detected		21.1
A-5	MTB detected Rif Resistance Not detected		31
A-5	MTB detected Rif Resistance Not detected		22
A-5	MTB detected Rif Resistance Not detected		21.8
A-5	MTB detected Rif Resistance Not detected		24.6
A-5	MTB detected Rif Resistance Not detected		24.8
A-5	MTB detected Rif Resistance Not detected		22.7
A-5	MTB detected Rif Resistance Not detected		21.9
A-5	MTB detected Rif Resistance Not detected		21.3
A-5	MTB detected Rif Resistance Not detected		21.5
A-5	MTB detected Rif Resistance Not detected		22.3
A-5	MTB detected Rif Resistance Not detected		21.3
A-5	MTB detected Rif Resistance Not detected		23.4
A-5	MTB detected Rif Resistance Not detected		24.6
A-5	MTB detected Rif Resistance Not detected		25.2
A-5	MTB detected Rif Resistance Not detected		24.1
A-5	MTB detected Rif Resistance Not detected		25.4
A-5	MTB detected Rif Resistance Not detected		23.9
A-5	MTB detected Rif Resistance Not detected		23.1
A-5	MTB detected Rif Resistance Not detected		22.3
A-5	MTB detected Rif Resistance Not detected		21.5
A-5	MTB detected Rif Resistance Not detected		22.3
A-5	MTB detected Rif Resistance Not detected		20.5
A-5	MTB detected Rif Resistance Not detected		21.5
A-5	MTB detected Rif Resistance Not detected		22
A-5	MTB detected Rif Resistance Not detected		21.4
A-5	MTB detected Rif Resistance Not detected		21.3
A-5	MTB detected Rif Resistance Not detected		22.1
A-5	MTB detected Rif Resistance Not detected		23.6
A-5	MTB detected Rif Resistance Not detected		22.7
A-5	MTB detected Rif Resistance Not detected		26.1
A-5	MTB detected Rif Resistance Not detected		23.1
A-5	MTB detected Rif Resistance Not detected		23.6
A-5	MTB detected Rif Resistance Not detected		15.5
A-5	MTB detected Rif Resistance Not detected		25.9
A-5	MTB detected Rif Resistance Not detected		22.2
A-5	MTB detected Rif Resistance Not detected		21.8
A-5	MTB detected Rif Resistance Not detected		22.5
A-5	MTB detected Rif Resistance Not detected		22
A-5	MTB detected Rif Resistance Not detected		21.8
A-5	MTB detected Rif Resistance Not detected		21.8
A-5	MTB detected Rif Resistance Not detected		21.5
A-5	MTB detected Rif Resistance Not detected		20.8
A-5	MTB detected Rif Resistance Not detected		22.3
A-5	MTB detected Rif Resistance Not detected		27.6
A-5	MTB detected Rif Resistance Not detected		24.2
A-5	MTB detected Rif Resistance Not detected		22.7
A-5	MTB detected Rif Resistance Not detected		21.7
A-5	MTB detected Rif Resistance Not detected		23.4
A-5	MTB detected Rif Resistance Not detected		24.1
A-5	MTB detected Rif Resistance Not detected		23.8
A-5	MTB detected Rif Resistance Not detected		22.8
A-5	MTB detected Rif Resistance Not detected		23.3
A-5	MTB detected Rif Resistance Not detected		22.8
A-5	MTB detected Rif Resistance Not detected		23.7
A-5	MTB detected Rif Resistance Not detected		23.2
A-5	MTB detected Rif Resistance Not detected		23
A-5	MTB detected Rif Resistance Not detected		34.3
A-5	MTB detected Rif Resistance Not detected		26.4
A-5	MTB detected Rif Resistance Not detected		22.7
A-5	MTB detected Rif Resistance Not detected		21.8
A-5	MTB detected Rif Resistance Not detected		25.1
A-5	MTB detected Rif Resistance Not detected		21.7
A-5	MTB detected Rif Resistance Not detected		23.7
A-5	MTB detected Rif Resistance Not detected		24.1
A-5	MTB detected Rif Resistance Not detected		22.1
A-5	MTB detected Rif Resistance Not detected		24.1
A-5	MTB detected Rif Resistance Not detected		21.9
A-5	MTB detected Rif Resistance Not detected		21.3
A-5	MTB detected Rif Resistance Not detected		22.1
A-5	MTB detected Rif Resistance Not detected		23.6
A-5	MTB detected Rif Resistance Not detected		22.9
A-5	MTB detected Rif Resistance Not detected		22.5
A-5	MTB detected Rif Resistance Not detected		22.2
A-5	MTB detected Rif Resistance Not detected		22.4
A-5	MTB detected Rif Resistance Not detected		21.3
A-5	MTB detected Rif Resistance Not detected		23.2
A-5	MTB detected Rif Resistance Not detected		21.9
A-5	MTB detected Rif Resistance Not detected		24.2
A-5	MTB detected Rif Resistance Not detected		22.1
A-5	MTB detected Rif Resistance Not detected		23.5
A-5	MTB detected Rif Resistance Not detected		23
A-5	MTB detected Rif Resistance Not detected		22
A-5	MTB detected Rif Resistance Not detected		23.1
A-5	MTB detected Rif Resistance Not detected		21.4
A-5	MTB detected Rif Resistance Not detected		22.4
A-5	MTB detected Rif Resistance Not detected		22.8
A-5	MTB detected Rif Resistance Not detected		22.2
A-5	MTB detected Rif Resistance Not detected		23.6
A-5	MTB detected Rif Resistance Not detected		23.6
A-5	MTB detected Rif Resistance Not detected		25.9
A-5	MTB detected Rif Resistance Not detected		24.9
A-5	MTB detected Rif Resistance Not detected		22.2
A-5	MTB detected Rif Resistance Not detected		23.4
A-5	MTB detected Rif Resistance Not detected		21.8
A-5	MTB detected Rif Resistance Not detected		24.2
A-5	MTB detected Rif Resistance Not detected		24.9
A-5	MTB detected Rif Resistance Not detected		20.3
A-5	MTB detected Rif Resistance Not detected		22
A-5	MTB detected Rif Resistance Not detected		23.2
A-5	MTB detected Rif Resistance Not detected		23.2
A-5	MTB detected Rif Resistance Not detected		28.7
A-5	MTB detected Rif Resistance Not detected		21.7
A-5	MTB detected Rif Resistance Not detected		22.1
A-5	MTB detected Rif Resistance Not detected		22.3
A-5	MTB detected Rif Resistance Not detected		23.2
A-5	MTB detected Rif Resistance Not detected		28.1
A-5	MTB detected Rif Resistance Not detected		21.7
A-5	MTB detected Rif Resistance Not detected		21.6
A-5	MTB detected Rif Resistance Not detected		21.1
A-5	MTB detected Rif Resistance Not detected		23.9
A-5	MTB detected Rif Resistance Not detected		22.2
A-5	MTB detected Rif Resistance Not detected		25
A-5	MTB detected Rif Resistance Not detected		28.2
A-5	MTB detected Rif Resistance Not detected		22.7
A-5	MTB detected Rif Resistance Not detected		23.3
A-5	MTB detected Rif Resistance Not detected		25.8
A-5	MTB detected Rif Resistance Not detected		21.2
